# Supplementary material for: Transcriptional Characteristics of IDH-Wild Type Glioma Subgroups Highlight the Biological Processes Underlying Heterogeneity of IDH-Wild Type WHO Grade IV Gliomas
Source: Front Cell Dev Biol. 2020 Oct 22;8:580464. doi: 10.3389/fcell.2020.580464 (PMC7642517; doi:10.3389/fcell.2020.580464)
Supplement: Supplementary Table 1 — Distribution of clinicopathological features in TCGA and CGGA databases. [file Data_Sheet_1.ZIP]

Archive with 10 entries (10 files):
- Supplementary Table 2 TCGA Group  B vs Group A DEGs.xlsx
- Supplementary Table 3 TCGA Group  C vs Group B DEGs.xlsx
- Supplementary Table 4 CGGA Group A vs Group B DEGs.xlsx
- Supplementary Table 5 CGGA Group B vs Group C DEGs.xlsx
- Supplementary Table 6 characteristics of genes upregulated in GBM (group B vs A).xlsx
- Supplementary Table 7 characteristics of genes upregulated in GBM (group B vs C).xlsx
- Supplementary Table 8 The coefficients of Signature Genes.xlsx
- Supplementary Table 9 Distribution of clinicopathological features between groups with low- and high-risk in TCGA database.docx
- Supplementary Table 10 Distribution of clinicopathological features between groups with low- and high-risk in CGGA database.docx
- Supplementary Table 1 Distribution of clinicopathological features in TCGA and CGGA databases.docx
