# Supplementary material for: Transcriptional Characteristics of IDH-Wild Type Glioma Subgroups Highlight the Biological Processes Underlying Heterogeneity of IDH-Wild Type WHO Grade IV Gliomas
Source: Front Cell Dev Biol. 2020 Oct 22;8:580464. doi: 10.3389/fcell.2020.580464 (PMC7642517; doi:10.3389/fcell.2020.580464)
Supplement: Supplementary Table 1 — Distribution of clinicopathological features in TCGA and CGGA databases. [file Data_Sheet_1.ZIP › Supplementary Table 2 TCGA Group B vs Group A DEGs.xlsx]

## Sheet: Sheet2
Gene	FoldChange	P value	Compare Group B with Group A
CISD1	0.493722	2.25015e-12	Down-regulated
LOC285696	0.151523	3.33354e-12	Down-regulated
FLJ23867	0.401549	7.27482e-11	Down-regulated
WDR37	0.496975	1.38133e-10	Down-regulated
SEMA4G	0.428783	2.30271e-10	Down-regulated
PRKG2	0.106697	3.68507e-10	Down-regulated
PKNOX2	0.417405	3.97239e-10	Down-regulated
BASP1	0.244901	4.0301e-10	Down-regulated
CNNM2	0.481223	6.59299e-10	Down-regulated
SLC25A21	0.189394	8.22728e-10	Down-regulated
DCAF12L2	0.137677	8.49708e-10	Down-regulated
RANBP17	0.109933	1.59677e-09	Down-regulated
MIPOL1	0.310407	5.82087e-09	Down-regulated
INPP5F	0.306612	7.36358e-09	Down-regulated
HSPA12A	0.272431	1.13693e-08	Down-regulated
SORCS1	0.255915	1.4937e-08	Down-regulated
SLITRK4	0.191309	1.93943e-08	Down-regulated
SUSD5	0.203661	2.09503e-08	Down-regulated
CBLN1	0.133493	2.3117e-08	Down-regulated
ASB12	0.10575	2.75095e-08	Down-regulated
PPP3CB	0.359906	3.28031e-08	Down-regulated
LOC441666	0.230857	3.33443e-08	Down-regulated
OPCML	0.258297	3.40225e-08	Down-regulated
LOC283392	0.12637	3.68583e-08	Down-regulated
PANK1	0.440548	3.96369e-08	Down-regulated
TOX2	0.252214	3.98222e-08	Down-regulated
AFF2	0.218299	4.21906e-08	Down-regulated
NCRNA00164	0.164957	4.64416e-08	Down-regulated
PABPC5	0.266675	4.87593e-08	Down-regulated
ZC3H12B	0.303676	6.53282e-08	Down-regulated
C8orf85	0.235156	6.6544e-08	Down-regulated
LOC84856	0.197179	7.31111e-08	Down-regulated
HK1	0.482055	7.46653e-08	Down-regulated
SYNGR1	0.273544	8.4006e-08	Down-regulated
CBX6	0.380736	1.04692e-07	Down-regulated
CYFIP2	0.393075	1.07195e-07	Down-regulated
SGCD	0.314049	1.28146e-07	Down-regulated
NTN4	0.173417	1.33952e-07	Down-regulated
SSTR1	0.111592	1.86013e-07	Down-regulated
B4GALT6	0.355644	2.26959e-07	Down-regulated
FAM19A2	0.205953	2.44962e-07	Down-regulated
SNRPN	0.498302	3.21628e-07	Down-regulated
BSCL2	0.413396	3.44733e-07	Down-regulated
H2AFY2	0.345854	3.5963e-07	Down-regulated
FAM163A	0.102494	3.65138e-07	Down-regulated
ARHGEF9	0.494199	3.68881e-07	Down-regulated
KCNMA1	0.410201	3.95282e-07	Down-regulated
C9orf125	0.275558	4.13422e-07	Down-regulated
VAT1L	0.159277	4.9217e-07	Down-regulated
RNF207	0.258825	5.59602e-07	Down-regulated
GJD4	0.24346	6.10783e-07	Down-regulated
MDGA2	0.269801	6.10854e-07	Down-regulated
LRFN5	0.190574	6.62653e-07	Down-regulated
POU3F1	0.214928	6.72037e-07	Down-regulated
NR0B1	0.146683	6.92131e-07	Down-regulated
MACROD2	0.344417	8.25333e-07	Down-regulated
CPEB3	0.399419	8.51367e-07	Down-regulated
TMEM132D	0.163477	8.85792e-07	Down-regulated
BEND4	0.136012	9.86864e-07	Down-regulated
MSX2P1	0.261401	1.36242e-06	Down-regulated
CLDN16	0.154295	1.44136e-06	Down-regulated
AJAP1	0.273976	1.48343e-06	Down-regulated
TMEM132C	0.280686	1.48928e-06	Down-regulated
GLT1D1	0.213391	1.55961e-06	Down-regulated
SLC1A1	0.366244	1.59621e-06	Down-regulated
GFRA1	0.189334	1.60353e-06	Down-regulated
DAB1	0.235174	1.62448e-06	Down-regulated
TUSC3	0.431474	1.78279e-06	Down-regulated
IGSF21	0.362318	1.8025e-06	Down-regulated
GABRB3	0.237618	1.86532e-06	Down-regulated
RNF150	0.445303	1.90962e-06	Down-regulated
NOS1	0.205631	1.91295e-06	Down-regulated
USP44	0.300037	2.01639e-06	Down-regulated
CRTAC1	0.229953	2.14709e-06	Down-regulated
RNF128	0.228441	2.23354e-06	Down-regulated
GPR27	0.230419	2.24239e-06	Down-regulated
FAM89A	0.351992	2.42288e-06	Down-regulated
ANKRD34A	0.255722	2.44751e-06	Down-regulated
LARGE	0.468445	2.66566e-06	Down-regulated
ACCN1	0.20686	2.87051e-06	Down-regulated
FGF5	0.15129	2.96109e-06	Down-regulated
BLOC1S2	0.417401	3.11712e-06	Down-regulated
PAK7	0.148523	3.14569e-06	Down-regulated
NDN	0.428362	3.15268e-06	Down-regulated
MTMR8	0.198203	3.1569e-06	Down-regulated
GABRA3	0.194319	3.16091e-06	Down-regulated
IRX2	0.0842173	3.21384e-06	Down-regulated
TSPYL1	0.484696	3.26198e-06	Down-regulated
ENO2	0.364765	3.44271e-06	Down-regulated
TMEM63C	0.381979	3.45287e-06	Down-regulated
NEGR1	0.295866	3.48601e-06	Down-regulated
EPB41L4B	0.282902	3.72121e-06	Down-regulated
TRHDE	0.151195	3.87022e-06	Down-regulated
RFPL1S	0.202324	4.76147e-06	Down-regulated
SPRN	0.359941	4.91205e-06	Down-regulated
SPOCK1	0.344256	5.10239e-06	Down-regulated
DLK2	0.252541	5.53827e-06	Down-regulated
SEMA6B	0.323159	5.59915e-06	Down-regulated
SNAP91	0.225827	5.65457e-06	Down-regulated
TTC9	0.401687	5.68119e-06	Down-regulated
C10orf82	0.17964	6.05974e-06	Down-regulated
NBL1	0.462986	6.57883e-06	Down-regulated
XYLT1	0.482013	6.77026e-06	Down-regulated
SLC35F3	0.212262	6.97759e-06	Down-regulated
OXCT2	0.370629	7.05019e-06	Down-regulated
KLHL1	0.165276	7.14281e-06	Down-regulated
VWC2	0.221205	7.57325e-06	Down-regulated
MYO5A	0.439886	8.76925e-06	Down-regulated
SATB1	0.465566	9.05452e-06	Down-regulated
GNG3	0.21856	9.0974e-06	Down-regulated
RAB3C	0.259104	9.12649e-06	Down-regulated
ZNF37B	0.484368	9.35583e-06	Down-regulated
TSPYL2	0.417075	9.96347e-06	Down-regulated
RIMS2	0.201415	1.00097e-05	Down-regulated
SH3BGRL2	0.465824	1.02465e-05	Down-regulated
RICH2	0.235201	1.02686e-05	Down-regulated
KCNIP2	0.262497	1.05726e-05	Down-regulated
ELOVL4	0.430153	1.09728e-05	Down-regulated
PABPC1L2A	0.215068	1.14164e-05	Down-regulated
CNTN4	0.249335	1.16339e-05	Down-regulated
KCNK12	0.313576	1.16935e-05	Down-regulated
RAB11FIP2	0.428597	1.26407e-05	Down-regulated
FGF13	0.228899	1.3251e-05	Down-regulated
HECW1	0.213178	1.33215e-05	Down-regulated
FLRT2	0.497747	1.37796e-05	Down-regulated
TMOD2	0.472202	1.43668e-05	Down-regulated
OR2AK2	0	1.52729e-05	Down-regulated
MMP17	0.255363	1.61091e-05	Down-regulated
NAP1L3	0.437629	1.6755e-05	Down-regulated
EHD3	0.416439	1.71395e-05	Down-regulated
GPR176	0.484301	1.7293e-05	Down-regulated
CDH3	0.167905	1.74031e-05	Down-regulated
RPS6KA6	0.452058	1.77253e-05	Down-regulated
RASL11B	0.15052	1.78356e-05	Down-regulated
MLLT11	0.451638	1.79235e-05	Down-regulated
FAM190A	0.203051	1.79811e-05	Down-regulated
SEMA6C	0.323579	1.82349e-05	Down-regulated
TCERG1L	0.138163	1.82864e-05	Down-regulated
CHRNA4	0.19336	1.87987e-05	Down-regulated
SELM	0.390605	1.89347e-05	Down-regulated
TMEM132B	0.300299	1.9355e-05	Down-regulated
PITPNM1	0.485841	2.01329e-05	Down-regulated
ZFYVE28	0.481436	2.0259e-05	Down-regulated
GNAL	0.293348	2.08285e-05	Down-regulated
CSMD3	0.298981	2.08412e-05	Down-regulated
ATP6V0A4	0.148417	2.157e-05	Down-regulated
RNF212	0.318767	2.18957e-05	Down-regulated
GABBR1	0.309009	2.23433e-05	Down-regulated
NANOS1	0.435491	2.23778e-05	Down-regulated
EXTL1	0.220032	2.32494e-05	Down-regulated
CACNA2D2	0.311829	2.36428e-05	Down-regulated
PTPRU	0.300879	2.39945e-05	Down-regulated
PRAP1	0.156076	2.43725e-05	Down-regulated
KCNAB1	0.342719	2.44989e-05	Down-regulated
CACNB2	0.349319	2.45995e-05	Down-regulated
PDXP	0.310172	2.47093e-05	Down-regulated
SYCE1	0.241717	2.48309e-05	Down-regulated
DOK6	0.232682	2.50043e-05	Down-regulated
TBC1D9	0.457242	2.50796e-05	Down-regulated
WBSCR17	0.268815	2.69786e-05	Down-regulated
LOC284798	0.146144	2.7753e-05	Down-regulated
CYS1	0.349512	2.81073e-05	Down-regulated
ATP8A2	0.259737	2.81127e-05	Down-regulated
GALNT14	0.218771	2.85644e-05	Down-regulated
SNURF	0.442967	2.8798e-05	Down-regulated
NALCN	0.474659	2.97845e-05	Down-regulated
CNTN3	0.239484	3.00345e-05	Down-regulated
HTR6	0.150093	3.02928e-05	Down-regulated
KRT33B	0.0814345	3.0358e-05	Down-regulated
FGF14	0.450814	3.08337e-05	Down-regulated
AMPD2	0.468995	3.18122e-05	Down-regulated
DGKE	0.314743	3.22586e-05	Down-regulated
PAX9	0.0913989	3.24892e-05	Down-regulated
LOC644669	0.235735	3.26972e-05	Down-regulated
GRAMD1B	0.480853	3.29634e-05	Down-regulated
KCNK9	0.265475	3.41018e-05	Down-regulated
RAB15	0.378039	3.46539e-05	Down-regulated
HMP19	0.230021	3.49519e-05	Down-regulated
ATRNL1	0.295852	3.51222e-05	Down-regulated
GABARAPL1	0.464697	3.61229e-05	Down-regulated
TRAM1L1	0.437851	3.63963e-05	Down-regulated
RAI2	0.456223	3.65155e-05	Down-regulated
C17orf102	0.251914	3.86002e-05	Down-regulated
KIAA1217	0.309399	3.86241e-05	Down-regulated
C1QTNF4	0.291636	3.87807e-05	Down-regulated
PKP2	0.21913	3.94482e-05	Down-regulated
LOC440040	0.201675	4.0113e-05	Down-regulated
DNM3	0.35878	4.10122e-05	Down-regulated
SYN3	0.366989	4.14817e-05	Down-regulated
ZFR2	0.260825	4.27007e-05	Down-regulated
ZNF98	0.219406	4.35723e-05	Down-regulated
PATE2	0.421412	4.41563e-05	Down-regulated
PTF1A	0.144797	4.45044e-05	Down-regulated
GFRA4	0.145134	4.46276e-05	Down-regulated
NMNAT2	0.271019	4.47131e-05	Down-regulated
KIAA1804	0.422543	4.49687e-05	Down-regulated
SMCP	0.0301571	4.50031e-05	Down-regulated
DLG4	0.356205	4.55383e-05	Down-regulated
SVIL	0.408406	4.64958e-05	Down-regulated
2015-09-05	0.356507	4.8114e-05	Down-regulated
C9orf4	0.305491	4.84869e-05	Down-regulated
NRXN3	0.2841	4.97863e-05	Down-regulated
BAMBI	0.428026	5.09356e-05	Down-regulated
LOC730811	0.245829	5.13678e-05	Down-regulated
HMX1	0.246646	5.46095e-05	Down-regulated
CDR1	0.235758	5.49688e-05	Down-regulated
PRICKLE1	0.369391	5.55636e-05	Down-regulated
KCNA1	0.231494	5.63976e-05	Down-regulated
ITGA9	0.409869	5.64037e-05	Down-regulated
IFNW1	0.287255	5.67689e-05	Down-regulated
C21orf99	0.0907291	5.69044e-05	Down-regulated
CYGB	0.271344	5.95248e-05	Down-regulated
BCL2L10	0.299841	6.04559e-05	Down-regulated
PLCB1	0.394755	6.26644e-05	Down-regulated
NETO1	0.265416	6.3529e-05	Down-regulated
KCNA4	0.3287	6.40774e-05	Down-regulated
PABPC1L2B	0.222568	6.41597e-05	Down-regulated
CHRNB3	0.157105	6.49958e-05	Down-regulated
CNGB3	0.193253	6.58092e-05	Down-regulated
KIF21B	0.468207	6.71769e-05	Down-regulated
PTGFR	0.191083	6.78173e-05	Down-regulated
KCNK3	0.200836	6.83708e-05	Down-regulated
GOT1	0.368209	6.91414e-05	Down-regulated
HMGCLL1	0.304906	7.01832e-05	Down-regulated
GLRB	0.4675	7.03128e-05	Down-regulated
UCMA	0.179235	7.07057e-05	Down-regulated
ABLIM3	0.412108	7.10879e-05	Down-regulated
LOC650623	0.42632	7.14572e-05	Down-regulated
SHC3	0.490655	7.21849e-05	Down-regulated
ANKRD19	0.359189	7.32785e-05	Down-regulated
SLC2A13	0.385044	7.37276e-05	Down-regulated
TMEM179	0.328485	7.37443e-05	Down-regulated
PRKAG3	0.193883	7.63535e-05	Down-regulated
GRIN2B	0.423756	7.85813e-05	Down-regulated
SCN5A	0.251206	8.02154e-05	Down-regulated
GABRG3	0.245741	8.08857e-05	Down-regulated
HRNR	0.360087	8.11988e-05	Down-regulated
HBQ1	0.23864	8.23633e-05	Down-regulated
SEC61A2	0.389045	8.36637e-05	Down-regulated
GDF10	0.392319	8.4113e-05	Down-regulated
GALNTL6	0.137547	8.46224e-05	Down-regulated
APBA1	0.416772	8.50556e-05	Down-regulated
MAGEE1	0.348071	8.52978e-05	Down-regulated
LOC283174	0.379313	8.59794e-05	Down-regulated
SLIT3	0.294954	8.81016e-05	Down-regulated
SGSM1	0.296894	9.13031e-05	Down-regulated
LMOD1	0.358182	9.29814e-05	Down-regulated
HTR2C	0.0166211	9.64049e-05	Down-regulated
KCNH1	0.301631	9.68306e-05	Down-regulated
CECR7	0.374196	0.000100214	Down-regulated
CHRM2	0.139259	0.000101153	Down-regulated
CUX2	0.138511	0.000104158	Down-regulated
HRH2	0.278937	0.000105282	Down-regulated
ACAN	0.130069	0.000109377	Down-regulated
LOR	0.338289	0.000110781	Down-regulated
PDE2A	0.225469	0.000110896	Down-regulated
ACOT4	0.447938	0.00011192	Down-regulated
TCEAL6	0.370174	0.000114027	Down-regulated
DSCAML1	0.390615	0.000116471	Down-regulated
FGF12	0.426034	0.000118667	Down-regulated
ACRV1	0.285886	0.000118985	Down-regulated
PAK3	0.378688	0.000122353	Down-regulated
CACNG2	0.221123	0.000122653	Down-regulated
KIAA0513	0.375768	0.000124504	Down-regulated
LPCAT4	0.427691	0.000125078	Down-regulated
CYP2A6	0.239143	0.000126171	Down-regulated
NUAK1	0.397538	0.000131291	Down-regulated
ACOT7	0.443331	0.000132007	Down-regulated
ZNF239	0.246087	0.000132183	Down-regulated
CACNG5	0.187541	0.000135597	Down-regulated
KIAA0284	0.362912	0.000139916	Down-regulated
LOC344967	0.370935	0.000142299	Down-regulated
AQP7	0.349227	0.000142507	Down-regulated
ATP6V1G2	0.315836	0.000144222	Down-regulated
NEFH	0.264651	0.000145676	Down-regulated
GRIP1	0.324823	0.000146011	Down-regulated
CKMT1A	0.17874	0.000148663	Down-regulated
C5orf38	0.268176	0.000148922	Down-regulated
SLC45A4	0.455128	0.000151784	Down-regulated
CNTNAP5	0.299778	0.000151858	Down-regulated
ANKRD55	0.178397	0.000152069	Down-regulated
LOC285954	0.290506	0.00015267	Down-regulated
COL19A1	0.263528	0.000157135	Down-regulated
MCF2	0.31657	0.000157396	Down-regulated
BEGAIN	0.357824	0.00015918	Down-regulated
SPRR2G	0.22115	0.00016039	Down-regulated
SLC9A5	0.419654	0.000171217	Down-regulated
LRRTM1	0.285664	0.000174314	Down-regulated
PCDHGB5	0.28735	0.000179211	Down-regulated
PCDH20	0.293827	0.000179978	Down-regulated
RIPPLY2	0.388188	0.000183549	Down-regulated
FSHR	0.164287	0.000183755	Down-regulated
SHISA9	0.331975	0.000187013	Down-regulated
GRM5	0.293629	0.000188469	Down-regulated
HSN2	0.377705	0.000189575	Down-regulated
SLC6A20	0.254603	0.000191238	Down-regulated
CABYR	0.403183	0.000192812	Down-regulated
CRHR2	0.125083	0.000196691	Down-regulated
SMPD3	0.368363	0.00019735	Down-regulated
MAP3K9	0.271778	0.00019914	Down-regulated
NPBWR1	0.101524	0.000199363	Down-regulated
RTN1	0.326189	0.000202403	Down-regulated
CNNM1	0.232418	0.000202572	Down-regulated
EPHA8	0.0195285	0.00020347	Down-regulated
DKFZp686O24166	0.456513	0.000204716	Down-regulated
REPS2	0.276906	0.000206242	Down-regulated
C6orf221	0.3499	0.00020763	Down-regulated
FOXE1	0.179755	0.000209867	Down-regulated
LOC100130274	0.168517	0.000212232	Down-regulated
SNCA	0.298063	0.000223232	Down-regulated
ASPG	0.241906	0.000226407	Down-regulated
TCHH	0.356393	0.000227842	Down-regulated
TET1	0.481082	0.000228393	Down-regulated
ZPBP2	0	0.00023125	Down-regulated
ADAM29	0.18626	0.000232726	Down-regulated
GRM7	0.266518	0.00023762	Down-regulated
CACNA1C	0.473867	0.000245988	Down-regulated
CBX7	0.415853	0.00024908	Down-regulated
KIF3C	0.389175	0.000249376	Down-regulated
GRID2	0.401015	0.000254175	Down-regulated
STXBP1	0.321257	0.000257528	Down-regulated
FAM171A2	0.470277	0.0002597	Down-regulated
KLK10	0.219571	0.000263759	Down-regulated
PRKCZ	0.348699	0.000267865	Down-regulated
RTN4RL2	0.325169	0.000268868	Down-regulated
EVPL	0.209149	0.000270069	Down-regulated
PFKP	0.487727	0.000274298	Down-regulated
FAM155A	0.426721	0.000275648	Down-regulated
ELFN2	0.254356	0.0002773	Down-regulated
CDH12	0.290001	0.000277798	Down-regulated
EPB41L3	0.447749	0.000282724	Down-regulated
LOC100130148	0.298888	0.000288179	Down-regulated
RHOXF2B	0.149805	0.00028885	Down-regulated
AKR1E2	0.320687	0.000291955	Down-regulated
DBC1	0.373189	0.000292517	Down-regulated
CDH23	0.375786	0.000292778	Down-regulated
FBXO2	0.423996	0.000293905	Down-regulated
GPR78	0.11271	0.000296765	Down-regulated
CDH13	0.379641	0.000297739	Down-regulated
IL28B	0.0502431	0.000298931	Down-regulated
SLC2A12	0.439577	0.000307567	Down-regulated
RBP3	0.176897	0.00030925	Down-regulated
C6orf127	0.0320169	0.000314196	Down-regulated
NELL1	0.221562	0.000318893	Down-regulated
INSC	0.141795	0.000321134	Down-regulated
CA10	0.22861	0.000324447	Down-regulated
SLC16A7	0.470344	0.000326782	Down-regulated
GUCA1C	0.0245303	0.000329724	Down-regulated
PSD	0.258336	0.000330486	Down-regulated
ANKRD34B	0.348868	0.000333626	Down-regulated
TSPYL5	0.401944	0.000337091	Down-regulated
FBXL2	0.408675	0.000340162	Down-regulated
JPH3	0.207947	0.000342075	Down-regulated
TEF	0.486623	0.000343642	Down-regulated
UNC5A	0.247329	0.00034573	Down-regulated
CASKIN1	0.366504	0.000346932	Down-regulated
SCAMP5	0.472667	0.000348049	Down-regulated
C1QL2	0.196191	0.000349413	Down-regulated
WIF1	0.117838	0.000353175	Down-regulated
GDNF	0.136206	0.000357916	Down-regulated
DACH2	0.314001	0.000359773	Down-regulated
CHAD	0.216039	0.000362297	Down-regulated
C10orf72	0.498787	0.000364081	Down-regulated
C10orf53	0.138366	0.000372567	Down-regulated
PI4KA	0.496758	0.000373461	Down-regulated
PNMA6A	0.406711	0.000375623	Down-regulated
DUSP26	0.409651	0.000380723	Down-regulated
SOX1	0.401673	0.000381326	Down-regulated
LRRC4C	0.414011	0.000381425	Down-regulated
IRS4	0.0342049	0.000384047	Down-regulated
IQCF3	0.051529	0.000385011	Down-regulated
KIAA1644	0.215127	0.000385212	Down-regulated
SYNPO	0.331702	0.000390964	Down-regulated
SLC8A3	0.346632	0.000392514	Down-regulated
HNF4A	0.0276984	0.000395701	Down-regulated
BEX5	0.322631	0.000395805	Down-regulated
FBXL21	0.163548	0.000404126	Down-regulated
DLEU7	0.411941	0.000406441	Down-regulated
SLIT2	0.154724	0.000407708	Down-regulated
GNG2	0.463897	0.000407864	Down-regulated
KRT31	0.075158	0.000412621	Down-regulated
TBL1Y	0.0233589	0.000414956	Down-regulated
HTR4	0.22716	0.00041633	Down-regulated
FGF3	0.00218077	0.000417147	Down-regulated
DGKI	0.483315	0.000420823	Down-regulated
CYP26B1	0.292519	0.000430796	Down-regulated
LCN8	0.127528	0.000445193	Down-regulated
LOC158696	0.193337	0.000449378	Down-regulated
ADRBK2	0.465606	0.000450032	Down-regulated
RIMBP2	0.322795	0.000450902	Down-regulated
CALB2	0.220402	0.00045481	Down-regulated
CBFA2T3	0.366427	0.000455034	Down-regulated
FBXL16	0.26692	0.000458486	Down-regulated
TRNP1	0.485159	0.000465324	Down-regulated
SLC27A2	0.207852	0.000469234	Down-regulated
C5orf23	0.221767	0.000473813	Down-regulated
ATL1	0.423195	0.000479947	Down-regulated
HPCAL1	0.461385	0.000481072	Down-regulated
SHISA7	0.295866	0.000485337	Down-regulated
ADCYAP1	0.199577	0.000489378	Down-regulated
SYT10	0.0500794	0.000489847	Down-regulated
SHANK2	0.250982	0.000499147	Down-regulated
GFOD1	0.456482	0.000503557	Down-regulated
DNAJA4	0.489061	0.000508152	Down-regulated
CLEC4GP1	0.227791	0.000509611	Down-regulated
C2CD4C	0.346277	0.000510888	Down-regulated
NPR3	0.134645	0.000511577	Down-regulated
SYT16	0.362757	0.000512912	Down-regulated
RCAN2	0.329009	0.000523913	Down-regulated
CDH7	0.191053	0.000530015	Down-regulated
CCDC105	0.0639798	0.000535496	Down-regulated
CALHM3	0.258285	0.000540244	Down-regulated
WNT7B	0.301714	0.000545509	Down-regulated
SLC5A8	0.187116	0.000545737	Down-regulated
ITIH5L	0.0197346	0.000546039	Down-regulated
ATP2C2	0.380081	0.000548485	Down-regulated
PCDH11X	0.212129	0.000551804	Down-regulated
CCDC85A	0.319774	0.000552912	Down-regulated
C20orf151	0.110805	0.000553731	Down-regulated
KHDRBS2	0.212216	0.000557245	Down-regulated
C6orf154	0.399688	0.000575306	Down-regulated
PCDHGA5	0.317767	0.000583799	Down-regulated
ZNF365	0.33794	0.000584257	Down-regulated
CALM3	0.456594	0.000585651	Down-regulated
SYP	0.300038	0.000588209	Down-regulated
EGR3	0.373389	0.000588463	Down-regulated
LRRTM4	0.323058	0.000592323	Down-regulated
KCNS3	0.397304	0.00059567	Down-regulated
HCRTR2	0.127645	0.000596493	Down-regulated
LINGO1	0.418495	0.000602204	Down-regulated
WSCD2	0.249393	0.000604456	Down-regulated
SHANK3	0.394975	0.000608469	Down-regulated
GPX3	0.246668	0.000616131	Down-regulated
CABLES1	0.344974	0.00061891	Down-regulated
MC5R	0.447781	0.000620373	Down-regulated
LDHAL6A	0.37397	0.000623487	Down-regulated
VAMP2	0.472795	0.000631245	Down-regulated
FLJ43390	0.296377	0.000637073	Down-regulated
KCNC3	0.383129	0.000641942	Down-regulated
TPTE2P1	0.31256	0.000647044	Down-regulated
FBXW7	0.403669	0.000652716	Down-regulated
MYOD1	0.0694876	0.000654246	Down-regulated
CHD5	0.192752	0.000666311	Down-regulated
KCNJ12	0.203391	0.000670004	Down-regulated
VENTXP7	0.248891	0.000670927	Down-regulated
SLC1A6	0.192249	0.000672855	Down-regulated
GPR83	0.25774	0.00067541	Down-regulated
FAM101A	0.480386	0.000675929	Down-regulated
ST8SIA3	0.231715	0.000676882	Down-regulated
RASGEF1C	0.37149	0.000677656	Down-regulated
OBSCN	0.260849	0.000678567	Down-regulated
GDF6	0.342987	0.00067971	Down-regulated
ADRA2C	0.38693	0.000691411	Down-regulated
SGIP1	0.45412	0.000705014	Down-regulated
TACR1	0.264567	0.000713124	Down-regulated
DNAH14	0.297279	0.000717454	Down-regulated
SLITRK6	0.136765	0.000728926	Down-regulated
CKMT1B	0.208139	0.000735969	Down-regulated
SCN2A	0.282607	0.000746052	Down-regulated
SORCS3	0.382927	0.000751592	Down-regulated
FOLR1	0.374438	0.000760292	Down-regulated
FLJ35024	0.455163	0.000761983	Down-regulated
INA	0.190764	0.000782251	Down-regulated
NPY1R	0.409768	0.000787198	Down-regulated
HS6ST3	0.208618	0.000800335	Down-regulated
MEG8	0.405942	0.000800972	Down-regulated
KSR2	0.265489	0.000827237	Down-regulated
G6PC2	0.222428	0.000834556	Down-regulated
TIAM2	0.319632	0.000849388	Down-regulated
NCRNA00202	0.365223	0.000854791	Down-regulated
PAX1	0.119488	0.000858326	Down-regulated
DNAJC12	0.467634	0.000861094	Down-regulated
ANKS1B	0.386559	0.000870277	Down-regulated
2015-03-11	0.218358	0.000876428	Down-regulated
C1QL4	0.412248	0.00088862	Down-regulated
PDZD7	0.324261	0.000890349	Down-regulated
PPAPDC1A	0.27185	0.000893544	Down-regulated
PLEKHA1	0.453886	0.000907057	Down-regulated
KLK15	0.155709	0.000925487	Down-regulated
LCE2A	0	0.000926862	Down-regulated
RHOF	0.345489	0.000931869	Down-regulated
LOC284661	0.18024	0.000933076	Down-regulated
PTGER3	0.163428	0.000942094	Down-regulated
KPRP	0.179189	0.000946759	Down-regulated
REC8	0.464187	0.000947948	Down-regulated
RP1-177G6.2	0.346944	0.000950478	Down-regulated
FAM153B	0.134972	0.000980959	Down-regulated
KIF12	0.133572	0.000984476	Down-regulated
PNPLA3	0.462651	0.000988545	Down-regulated
FLG	0.397756	0.00101798	Down-regulated
NAP1L2	0.304337	0.00102795	Down-regulated
DNAJC6	0.431448	0.00103909	Down-regulated
RIMS3	0.267603	0.00105075	Down-regulated
EFHA2	0.412939	0.0010581	Down-regulated
KRT3	0.183266	0.00106725	Down-regulated
ESYT3	0.283466	0.00107351	Down-regulated
GAS7	0.488236	0.00107369	Down-regulated
CILP2	0.231805	0.00107446	Down-regulated
PPFIA4	0.349854	0.00107624	Down-regulated
C16orf11	0.0184716	0.00108245	Down-regulated
MS4A15	0.103631	0.00109696	Down-regulated
LPA	0.184427	0.00110706	Down-regulated
NPTXR	0.487507	0.00112444	Down-regulated
KCNB1	0.404818	0.00112488	Down-regulated
PCDH11Y	0.121387	0.00112771	Down-regulated
CYP2E1	0.389629	0.00112922	Down-regulated
C7orf54	0.334356	0.00113894	Down-regulated
WNK2	0.366379	0.00114168	Down-regulated
ABCG8	0.229143	0.00114582	Down-regulated
C12orf53	0.441908	0.00115423	Down-regulated
FLJ40330	0.342326	0.00116334	Down-regulated
VSTM2L	0.316799	0.00116341	Down-regulated
MTMR7	0.367503	0.00116616	Down-regulated
RGS7BP	0.255477	0.00120195	Down-regulated
DIO3	0.36599	0.00120283	Down-regulated
GPR153	0.452529	0.00122374	Down-regulated
DNAJB7	0.436884	0.00123581	Down-regulated
MDGA1	0.475846	0.00124408	Down-regulated
CABP1	0.182059	0.00125425	Down-regulated
MSX2	0.355708	0.00125686	Down-regulated
LOC100130238	0.216374	0.001259	Down-regulated
DOC2B	0.208108	0.00125975	Down-regulated
TINAG	0.290227	0.00126286	Down-regulated
CCDC64B	0.280788	0.00126308	Down-regulated
GARNL3	0.46877	0.00126388	Down-regulated
SFTPA1	0.0888512	0.00127169	Down-regulated
PLEKHG5	0.488186	0.00127231	Down-regulated
RNF113B	0.178795	0.00127922	Down-regulated
GAD1	0.347441	0.0012886	Down-regulated
PRKCE	0.34702	0.00130148	Down-regulated
SLC22A9	0.13158	0.00130545	Down-regulated
MCF2L2	0.340525	0.00131914	Down-regulated
KIAA1107	0.308346	0.00133286	Down-regulated
BMP8B	0.330626	0.00134721	Down-regulated
TTC9B	0.286615	0.00135341	Down-regulated
CBLN2	0.18152	0.00135492	Down-regulated
C17orf107	0.339723	0.00135587	Down-regulated
LRIT2	0.405869	0.00136061	Down-regulated
UPP2	0.402136	0.00136151	Down-regulated
PAR4	0.196155	0.00136393	Down-regulated
FAM19A1	0.174705	0.00137389	Down-regulated
MAP1A	0.43159	0.00137435	Down-regulated
TLL1	0.111354	0.00138282	Down-regulated
DPYS	0.111019	0.0013856	Down-regulated
EEF1A2	0.32445	0.00138684	Down-regulated
CNTN6	0.249613	0.00138875	Down-regulated
BAAT	0.442058	0.00139163	Down-regulated
CGREF1	0.409024	0.00139933	Down-regulated
CYP2A13	0.0446626	0.00140268	Down-regulated
NCS1	0.403229	0.00140548	Down-regulated
CDKN2D	0.442013	0.00140877	Down-regulated
NRIP3	0.280145	0.00141075	Down-regulated
SLC10A5	0.473252	0.00141929	Down-regulated
GLIS1	0.291002	0.00143392	Down-regulated
CXorf1	0.49296	0.00145198	Down-regulated
NCDN	0.382511	0.00145203	Down-regulated
BCL11B	0.378916	0.00146271	Down-regulated
KY	0.273364	0.00146346	Down-regulated
OSBP2	0.431856	0.00148168	Down-regulated
TRIM67	0.261604	0.00149745	Down-regulated
NPM2	0.223557	0.00153789	Down-regulated
GRM4	0.137795	0.00154118	Down-regulated
MEG3	0.246819	0.00156162	Down-regulated
CABP7	0.214747	0.00156253	Down-regulated
SLITRK5	0.357483	0.00157774	Down-regulated
FAM153C	0.186754	0.00159242	Down-regulated
MC4R	0.28423	0.00159507	Down-regulated
ELAVL2	0.246346	0.00161033	Down-regulated
ODZ2	0.270609	0.00162127	Down-regulated
FOXD4L2	0.443773	0.00164187	Down-regulated
AFAP1L2	0.419451	0.00168198	Down-regulated
TNFSF9	0.340005	0.00168448	Down-regulated
PRKCB	0.225156	0.00170176	Down-regulated
PLAC2	0.35691	0.00170551	Down-regulated
IQCJ	0.207271	0.00172657	Down-regulated
NRK	0.331611	0.0017269	Down-regulated
FRMPD1	0.489679	0.00173274	Down-regulated
LOC91948	0.230782	0.00175022	Down-regulated
TRIM72	0.292635	0.00176445	Down-regulated
ANKS4B	0.263757	0.00179267	Down-regulated
ARHGAP28	0.356814	0.00180769	Down-regulated
KIF5C	0.430041	0.00183525	Down-regulated
CYP2A7	0.117523	0.00183636	Down-regulated
CELF3	0.296666	0.00185288	Down-regulated
ABCG4	0.26056	0.00186272	Down-regulated
CADM3	0.402633	0.00187363	Down-regulated
SFTPA2	0.393091	0.00189737	Down-regulated
STXBP5	0.458581	0.00189921	Down-regulated
FKBP1B	0.465331	0.00190845	Down-regulated
FLT3	0.173511	0.00192493	Down-regulated
KCNQ3	0.438492	0.00193347	Down-regulated
PLA2G3	0.322063	0.00194828	Down-regulated
ZCCHC12	0.334034	0.00195187	Down-regulated
ZNF804B	0.318772	0.00196033	Down-regulated
FSTL5	0.282982	0.00197152	Down-regulated
LOC284233	0.27183	0.00198658	Down-regulated
GPR148	0.204617	0.00199127	Down-regulated
STXBP6	0.379502	0.00199294	Down-regulated
NAP1L6	0.182331	0.00199581	Down-regulated
GRIA2	0.440866	0.00199746	Down-regulated
EPHA6	0.287317	0.00199904	Down-regulated
KLHL35	0.26888	0.0020152	Down-regulated
BHLHE22	0.268684	0.00204615	Down-regulated
GABRE	0.424946	0.00206529	Down-regulated
PITPNM3	0.297926	0.00207186	Down-regulated
GABRA6	0.0136756	0.00207377	Down-regulated
TUBA3D	0.336617	0.00207546	Down-regulated
AKAP5	0.31912	0.00209055	Down-regulated
LRFN2	0.295066	0.00209154	Down-regulated
RAP1GAP2	0.308273	0.00209434	Down-regulated
DLG3	0.498903	0.00209525	Down-regulated
FZD9	0.411369	0.00210405	Down-regulated
PRG1	0.171147	0.00212029	Down-regulated
ADAMTS20	0.181689	0.00212275	Down-regulated
JAKMIP3	0.495071	0.00213047	Down-regulated
HTR1A	0.145291	0.00213063	Down-regulated
IQSEC3	0.177823	0.00214907	Down-regulated
KIAA1409	0.479388	0.002151	Down-regulated
CORO2A	0.418282	0.0021512	Down-regulated
PARM1	0.335848	0.00216059	Down-regulated
LOC374491	0.389289	0.00217614	Down-regulated
ZNF385D	0.439128	0.00218748	Down-regulated
L1CAM	0.196269	0.0021937	Down-regulated
HPD	0.143149	0.00220547	Down-regulated
CNGB1	0.138686	0.00222013	Down-regulated
GRID1	0.423172	0.00223909	Down-regulated
SNORA81	0.433574	0.00224376	Down-regulated
FLJ46361	0.0712789	0.00225052	Down-regulated
FZD8	0.350869	0.00228168	Down-regulated
CYP2C19	0.133787	0.00229329	Down-regulated
SLC6A19	0.24696	0.00229443	Down-regulated
ALOXE3	0.32853	0.00229571	Down-regulated
ATP10B	0.451369	0.00229691	Down-regulated
CCR9	0.282774	0.00230364	Down-regulated
SLC18A3	0.0199008	0.00230505	Down-regulated
PRDM12	0.149402	0.00230615	Down-regulated
KLB	0.488442	0.00235088	Down-regulated
KCNH5	0.0876726	0.00236942	Down-regulated
DYNC1I1	0.314957	0.00239358	Down-regulated
PRDM8	0.312717	0.00240715	Down-regulated
MEGF11	0.216347	0.00240779	Down-regulated
GLRA4	0.235346	0.00240901	Down-regulated
GPR52	0.276034	0.00242957	Down-regulated
SH3GL2	0.267918	0.00245277	Down-regulated
HSPB3	0.182929	0.00245795	Down-regulated
KIAA1239	0.181684	0.00246649	Down-regulated
PTH2R	0.267097	0.0024983	Down-regulated
SYT6	0.347288	0.00251628	Down-regulated
RGR	0.252584	0.00251729	Down-regulated
PCDHGA3	0.403331	0.00253391	Down-regulated
TRIM7	0.420845	0.00263909	Down-regulated
DLGAP1	0.390203	0.0026429	Down-regulated
KRTAP5-5	0.0211327	0.00264716	Down-regulated
IL1RAPL1	0.495008	0.00269422	Down-regulated
INGX	0.458193	0.00272618	Down-regulated
MN1	0.480397	0.00274518	Down-regulated
MOS	0.311129	0.0027456	Down-regulated
ATP1A3	0.318561	0.00274563	Down-regulated
SCUBE1	0.0770801	0.00274573	Down-regulated
ProSAPiP1	0.498526	0.0027509	Down-regulated
GOLGA6L1	0.177698	0.00276637	Down-regulated
2015-03-04	0.234732	0.00277025	Down-regulated
SSTR4	0.219145	0.0027788	Down-regulated
2015-09-03	0.482832	0.00278627	Down-regulated
PP14571	0.392472	0.00278815	Down-regulated
C17orf88	0.320901	0.00280121	Down-regulated
KALRN	0.385458	0.00280557	Down-regulated
ARHGEF35	0.334808	0.00282153	Down-regulated
RNF165	0.410601	0.00283626	Down-regulated
HS6ST2	0.421934	0.00284219	Down-regulated
SLC26A5	0.439574	0.00284385	Down-regulated
GPRIN2	0.343322	0.00284742	Down-regulated
KIAA1486	0.253687	0.00286619	Down-regulated
HAR1A	0.214858	0.00287029	Down-regulated
IDS	0.440566	0.00293574	Down-regulated
MIMT1	0.421167	0.00294589	Down-regulated
DKFZP434H168	0.487909	0.00294685	Down-regulated
SFRP1	0.417346	0.00299427	Down-regulated
SHOX	0.183595	0.00300763	Down-regulated
C6orf208	0.491827	0.00301857	Down-regulated
VSTM2B	0.293314	0.00304891	Down-regulated
C1QL1	0.215068	0.00305126	Down-regulated
RIPK4	0.246125	0.00306393	Down-regulated
KCNQ5	0.25934	0.00309185	Down-regulated
KLK8	0.258659	0.0030997	Down-regulated
UBE2QL1	0.290913	0.00311794	Down-regulated
BUB1B	0.333188	0.00313299	Down-regulated
SLITRK1	0.308249	0.00316514	Down-regulated
KLHL34	0.40147	0.0031656	Down-regulated
GUCY1B3	0.400151	0.0031859	Down-regulated
GABBR2	0.291501	0.00319835	Down-regulated
LOC134466	0.449831	0.00320231	Down-regulated
DGCR9	0.226838	0.00320557	Down-regulated
NCRNA00087	0.277971	0.00322986	Down-regulated
INPP5J	0.396812	0.00327527	Down-regulated
NOS1AP	0.398604	0.00327989	Down-regulated
CACNG8	0.348339	0.00328164	Down-regulated
GLRA3	0.282242	0.00328493	Down-regulated
CEND1	0.464319	0.00328703	Down-regulated
RSPO3	0.250561	0.0032889	Down-regulated
NCRNA00099	0.349732	0.00331194	Down-regulated
SHANK1	0.27399	0.00331275	Down-regulated
CAMKK2	0.42322	0.00332847	Down-regulated
RUNX1T1	0.425468	0.00333002	Down-regulated
PCDH7	0.373216	0.00334017	Down-regulated
FAAH	0.448211	0.00335372	Down-regulated
PRB2	0.179858	0.00338031	Down-regulated
NGB	0.162037	0.0033971	Down-regulated
PDGFRA	0.244583	0.00340727	Down-regulated
NTNG2	0.437364	0.00341342	Down-regulated
LPPR3	0.163761	0.00341416	Down-regulated
CALCB	0.105314	0.00346693	Down-regulated
MTUS2	0.232198	0.00348566	Down-regulated
FAT2	0.0665061	0.00349427	Down-regulated
ECEL1	0.0272577	0.00349892	Down-regulated
NPHS1	0.197752	0.00351238	Down-regulated
DRD5	0.175326	0.00352187	Down-regulated
PLCXD2	0.343368	0.00356603	Down-regulated
HPRT1	0.451984	0.00359492	Down-regulated
NPY5R	0.264158	0.00359512	Down-regulated
XAGE3	0.133396	0.00361078	Down-regulated
NSF	0.437611	0.00362164	Down-regulated
CYP4A11	0.286515	0.00362182	Down-regulated
PRR5-ARHGAP8	0.228772	0.00362644	Down-regulated
FKSG83	0.171388	0.00363043	Down-regulated
LOC157627	0.188837	0.00363475	Down-regulated
ARPP21	0.318073	0.00363734	Down-regulated
SEZ6L	0.447499	0.00368046	Down-regulated
LY6G6F	0.402968	0.00372906	Down-regulated
LOXHD1	0.274347	0.00374083	Down-regulated
OR1F1	0.265311	0.00375285	Down-regulated
PCSK9	0.173128	0.00377252	Down-regulated
KLK5	0.155549	0.00380016	Down-regulated
IL1RAPL2	0.190305	0.00380166	Down-regulated
TEX13B	0.166578	0.00380421	Down-regulated
SHISA6	0.317519	0.00386396	Down-regulated
NCRNA00051	0.170121	0.00389097	Down-regulated
RFX6	0.156102	0.00392978	Down-regulated
CREB3L3	0.178585	0.00398083	Down-regulated
OVOL2	0.227499	0.00399826	Down-regulated
GNG13	0.141656	0.00401392	Down-regulated
C6orf222	0.25782	0.00402503	Down-regulated
PIK3C2G	0.146357	0.00403831	Down-regulated
BRS3	0.372667	0.00405493	Down-regulated
CHRNA3	0.379304	0.0040622	Down-regulated
LOC338758	0.47832	0.0041293	Down-regulated
CCKBR	0.235731	0.00413693	Down-regulated
IGFBPL1	0.213896	0.00414489	Down-regulated
TESC	0.420546	0.00415218	Down-regulated
CALHM1	0.16948	0.00417996	Down-regulated
AZU1	0.475349	0.00419494	Down-regulated
SPAG6	0.122529	0.00419574	Down-regulated
GALNT13	0.340306	0.00419582	Down-regulated
ADRA2A	0.39421	0.00420979	Down-regulated
CDH18	0.228629	0.00421332	Down-regulated
LOC100132354	0.135681	0.00425382	Down-regulated
FLJ37307	0.282369	0.0042549	Down-regulated
PABPN1L	0.295087	0.0042881	Down-regulated
A2BP1	0.235968	0.00431118	Down-regulated
PNMA3	0.308079	0.00432364	Down-regulated
SYT13	0.23317	0.00437286	Down-regulated
LOC441177	0.337691	0.00439229	Down-regulated
ABCC12	0.15775	0.00439746	Down-regulated
NEFM	0.206094	0.00440974	Down-regulated
XKR7	0.198201	0.00442587	Down-regulated
VAX1	0.325545	0.00444908	Down-regulated
HS3ST4	0.252058	0.00445077	Down-regulated
RASGEF1A	0.473323	0.00445223	Down-regulated
OR2T33	0.231906	0.00448579	Down-regulated
KIAA1024	0.491003	0.00449175	Down-regulated
SLCO4C1	0.340222	0.00457968	Down-regulated
SNCB	0.276701	0.00458437	Down-regulated
OPN1MW	0	0.0045956	Down-regulated
SLC22A24	0	0.00460164	Down-regulated
SPTBN2	0.320588	0.00462519	Down-regulated
SLC30A2	0.380863	0.00463633	Down-regulated
RGS17	0.465525	0.00464022	Down-regulated
ZDHHC22	0.387115	0.00465937	Down-regulated
POPDC3	0.433993	0.0046649	Down-regulated
ADAM5P	0	0.00467474	Down-regulated
ALDH1A3	0.282731	0.00467945	Down-regulated
CCL3L3	0.296019	0.00469121	Down-regulated
GLB1L3	0.357602	0.00469546	Down-regulated
LCE1F	0	0.00474443	Down-regulated
KLRC3	0.323484	0.00475681	Down-regulated
CSHL1	0	0.00475841	Down-regulated
CIDEA	0.151781	0.00477852	Down-regulated
BHLHE23	0.0348662	0.00480314	Down-regulated
OPRD1	0.328985	0.00483746	Down-regulated
PRB1	0.164572	0.00483996	Down-regulated
RUNDC3A	0.331688	0.00485108	Down-regulated
FAM133A	0.424066	0.00488948	Down-regulated
PAPOLB	0.483414	0.00490019	Down-regulated
SVOP	0.192491	0.00496634	Down-regulated
PNMAL2	0.310665	0.00498497	Down-regulated
ADRB3	0.31759	0.00500236	Down-regulated
C3orf49	0.481212	0.0050052	Down-regulated
SNORD115-26	0.260095	0.00503565	Down-regulated
SNORA76	0.138731	0.00503834	Down-regulated
LOC339524	0.433023	0.00507015	Down-regulated
CHGB	0.380876	0.0050878	Down-regulated
BMP3	0.349174	0.00511695	Down-regulated
SERPINB2	0.24095	0.00518741	Down-regulated
DUSP2	0.394758	0.00519474	Down-regulated
ME1	0.45231	0.00521053	Down-regulated
HRH3	0.206174	0.00521275	Down-regulated
GLS2	0.227364	0.00521873	Down-regulated
AP3B2	0.474126	0.00523176	Down-regulated
MAP7D2	0.275972	0.00524866	Down-regulated
IQSEC2	0.478256	0.00526124	Down-regulated
NXF2B	0.063463	0.00527621	Down-regulated
JPH1	0.421266	0.00529525	Down-regulated
CIB4	0.0997688	0.00534714	Down-regulated
ZNF804A	0.438831	0.00538953	Down-regulated
SFRP5	0.0361193	0.00543846	Down-regulated
C4orf44	0.3456	0.00544492	Down-regulated
LOC116437	0.347185	0.00546079	Down-regulated
LPAR3	0.206141	0.0055573	Down-regulated
CLSTN3	0.403653	0.00557202	Down-regulated
FOXD4L6	0.474614	0.00557268	Down-regulated
PLA2G4E	0.174921	0.00561674	Down-regulated
VIT	0.441529	0.00564996	Down-regulated
GABRD	0.261934	0.0056578	Down-regulated
SCGB3A1	0.401929	0.00566288	Down-regulated
GSTO2	0.447634	0.00572301	Down-regulated
KCNAB2	0.301112	0.00573156	Down-regulated
GPR22	0.247258	0.00573661	Down-regulated
RALYL	0.285393	0.00576857	Down-regulated
PCSK2	0.264975	0.0057867	Down-regulated
RAB3A	0.237867	0.00580584	Down-regulated
TMEM35	0.450952	0.0058063	Down-regulated
GALNT9	0.212388	0.00583105	Down-regulated
KRT78	0.132875	0.00585767	Down-regulated
AMPH	0.388908	0.00586136	Down-regulated
DUSP8	0.416362	0.0058634	Down-regulated
ADCY1	0.413651	0.00587209	Down-regulated
ATXN8OS	0.347531	0.00588727	Down-regulated
MICAL2	0.372122	0.00588921	Down-regulated
LOC283731	0.311663	0.00590326	Down-regulated
RASD2	0.336701	0.00592005	Down-regulated
SEC14L4	0.0659634	0.00594656	Down-regulated
ARHGEF5	0.337049	0.00595536	Down-regulated
CACNA2D1	0.491189	0.00598057	Down-regulated
C17orf96	0.373672	0.00600607	Down-regulated
ARHGDIG	0.250813	0.00609214	Down-regulated
ANKRD34C	0.136168	0.00610369	Down-regulated
PDP1	0.453783	0.00616341	Down-regulated
NPTX2	0.463911	0.00616529	Down-regulated
CNTNAP2	0.284798	0.00624108	Down-regulated
LOC284100	0.442092	0.00625973	Down-regulated
MUM1L1	0.328039	0.00627022	Down-regulated
CXorf57	0.480288	0.00630309	Down-regulated
SPOCK2	0.486752	0.00630977	Down-regulated
TMEM191A	0.33449	0.00632832	Down-regulated
ASB2	0.285056	0.00632865	Down-regulated
PCDHA5	0.242565	0.00637612	Down-regulated
LCE1C	0.131608	0.00640083	Down-regulated
GPR21	0.258617	0.00641992	Down-regulated
GPR123	0.380104	0.00647506	Down-regulated
MGAT3	0.473019	0.00648067	Down-regulated
HTR1B	0.231346	0.00650101	Down-regulated
C6orf227	0.312116	0.00654409	Down-regulated
SLC13A2	0.000337321	0.00658077	Down-regulated
USP43	0.374739	0.00663457	Down-regulated
DNAJC5G	0.216372	0.00666059	Down-regulated
C6orf114	0.411029	0.0066987	Down-regulated
BRSK1	0.493968	0.00671929	Down-regulated
NPTX1	0.281631	0.00677379	Down-regulated
HCN1	0.201833	0.00677976	Down-regulated
EGR4	0.154464	0.00679338	Down-regulated
KRT79	0.013465	0.00679645	Down-regulated
LRRTM3	0.423896	0.00681515	Down-regulated
JPH4	0.281863	0.00685477	Down-regulated
KCNK1	0.466563	0.00691445	Down-regulated
PCDHGB4	0.441844	0.00694708	Down-regulated
NRG3	0.420627	0.00694885	Down-regulated
LCE1D	0.232965	0.00698406	Down-regulated
C8orf47	0.174155	0.00701536	Down-regulated
OR2M4	0.343259	0.00704596	Down-regulated
LHX1	0.0819687	0.00705057	Down-regulated
GPR61	0.17874	0.00706022	Down-regulated
TMEM130	0.260226	0.00709314	Down-regulated
AHNAK2	0.442523	0.0071449	Down-regulated
GOLGA6L6	0.155393	0.00714877	Down-regulated
ESPN	0.0394316	0.00716778	Down-regulated
MATN1	0.455929	0.00717423	Down-regulated
TMPRSS13	0.491005	0.00726127	Down-regulated
SPRED3	0.378253	0.00732175	Down-regulated
SRRM3	0.426414	0.00741902	Down-regulated
HTR2A	0.283	0.00743593	Down-regulated
ANGPTL7	0.215632	0.00743894	Down-regulated
ATP2B3	0.186932	0.00747384	Down-regulated
GPRASP1	0.468059	0.00748976	Down-regulated
VWC2L	0.218904	0.00751268	Down-regulated
TRHR	0.244221	0.00753916	Down-regulated
PPP4R4	0.301376	0.00756879	Down-regulated
KLK7	0.128175	0.00757453	Down-regulated
CCL1	0.231833	0.00757604	Down-regulated
SPIN2A	0.304287	0.00759683	Down-regulated
SLC7A4	0.246317	0.00760591	Down-regulated
UNC93A	0.0558882	0.00766079	Down-regulated
SFTA3	0.284748	0.00769035	Down-regulated
RPP25	0.383653	0.00772905	Down-regulated
HAR1B	0.279213	0.00773493	Down-regulated
TPO	0.292246	0.00776543	Down-regulated
C8orf86	0.429011	0.007884	Down-regulated
OR52W1	0.36468	0.00789578	Down-regulated
LOC100128554	0.165417	0.00796172	Down-regulated
NCRNA00086	0.373216	0.00796664	Down-regulated
FAM123C	0.200448	0.00806406	Down-regulated
TJP3	0.18544	0.00822298	Down-regulated
FAM153A	0.204885	0.00825714	Down-regulated
MESP2	0.488319	0.00828892	Down-regulated
RAD51AP2	0.354348	0.00829866	Down-regulated
C6orf168	0.440485	0.00832744	Down-regulated
MRGPRE	0.425473	0.00836756	Down-regulated
SNCG	0.221277	0.00836897	Down-regulated
WASF1	0.361453	0.0084492	Down-regulated
EIF4E1B	0.253042	0.00845006	Down-regulated
OR2A4	0.489612	0.0084571	Down-regulated
CDX2	0.115208	0.00851301	Down-regulated
SYNGR3	0.223639	0.0085188	Down-regulated
MYO1H	0.117644	0.00861849	Down-regulated
HLF	0.436156	0.00865674	Down-regulated
ACTR3C	0.442485	0.00868146	Down-regulated
ARHGEF33	0.487229	0.00872748	Down-regulated
UTS2R	0.332645	0.00874196	Down-regulated
FBLL1	0.416197	0.00874551	Down-regulated
LNX1	0.338684	0.00874982	Down-regulated
ARL5C	0.468119	0.00886528	Down-regulated
SDR16C5	0.227159	0.00889202	Down-regulated
RTN4RL1	0.300455	0.00900348	Down-regulated
GSTA1	0.270147	0.009013	Down-regulated
ADAMTS16	0.410963	0.00902534	Down-regulated
ZNF215	0.476762	0.00905738	Down-regulated
MGC14436	0.358001	0.00906725	Down-regulated
SYN2	0.297085	0.0090741	Down-regulated
SLC22A8	0.0737121	0.00918813	Down-regulated
POU1F1	0.429631	0.00926581	Down-regulated
OR14I1	0.219555	0.00927174	Down-regulated
CHAT	0.0152679	0.00930946	Down-regulated
KRT222	0.36053	0.0093232	Down-regulated
RXFP1	0.166345	0.00932977	Down-regulated
C11orf90	0.346344	0.00933348	Down-regulated
P2RX5	0.488467	0.00934198	Down-regulated
KCNB2	0.175341	0.00937446	Down-regulated
RAB26	0.346631	0.0093872	Down-regulated
FOXI2	0.283862	0.00939374	Down-regulated
PTPN5	0.301902	0.00939604	Down-regulated
FAIM2	0.387525	0.00943791	Down-regulated
IFNA8	0.271818	0.00945998	Down-regulated
TNIP3	0.187263	0.009464	Down-regulated
MPP3	0.490076	0.0095379	Down-regulated
TUBA3C	0.257048	0.00964443	Down-regulated
KCTD16	0.354057	0.00964733	Down-regulated
GOLGA7B	0.437507	0.00968141	Down-regulated
CARTPT	0.0992382	0.0096975	Down-regulated
TH	0.137999	0.00971733	Down-regulated
KRT34	0.141568	0.00973099	Down-regulated
ATCAY	0.321755	0.00975219	Down-regulated
RLTPR	0.235624	0.00975846	Down-regulated
ERC2	0.31206	0.00977902	Down-regulated
SULT4A1	0.221669	0.00979968	Down-regulated
OLFM1	0.346474	0.00982321	Down-regulated
CDHR1	0.382687	0.00990483	Down-regulated
C10orf129	0.0933934	0.00993923	Down-regulated
ZNRF4	0.398997	0.00999825	Down-regulated
NPSR1	0.138019	0.0100802	Down-regulated
OR4K2	0.0948688	0.0101663	Down-regulated
GRM1	0.320933	0.0102128	Down-regulated
OR2AG1	0.175876	0.0102535	Down-regulated
SNTG1	0.470946	0.0103575	Down-regulated
CACNA2D3	0.251336	0.0103576	Down-regulated
DSC3	0.372571	0.0104555	Down-regulated
HCG4	0.463469	0.0104649	Down-regulated
ASAH2B	0.458334	0.0104933	Down-regulated
OPRM1	0.34343	0.0105589	Down-regulated
AMTN	0.0275828	0.0105683	Down-regulated
GPR149	0.366266	0.0107666	Down-regulated
HOOK1	0.213005	0.0107923	Down-regulated
ZNF556	0.295398	0.0107924	Down-regulated
SPINT2	0.453829	0.0107997	Down-regulated
SLC5A7	0.139291	0.0108791	Down-regulated
SNORD115-13	0.27269	0.0109044	Down-regulated
CCDC68	0.488966	0.0110246	Down-regulated
BCL8	0.427587	0.0110249	Down-regulated
SHH	0.189085	0.0110407	Down-regulated
STX1B	0.296548	0.0110675	Down-regulated
LOC389332	0.232955	0.0110676	Down-regulated
PKHD1	0.417237	0.0110981	Down-regulated
CALB1	0.124052	0.0111472	Down-regulated
CYP27C1	0.438465	0.0111776	Down-regulated
ODF1	0.385202	0.0114134	Down-regulated
PRAMEF8	0.227534	0.0114779	Down-regulated
CYP4Z2P	0.235327	0.0115405	Down-regulated
SNORD115-7	0.220812	0.011558	Down-regulated
ATP4A	0.219064	0.0115758	Down-regulated
NGEF	0.274634	0.0116294	Down-regulated
ALOX12B	0.324745	0.0116561	Down-regulated
LOC340017	0.0767	0.0116668	Down-regulated
KCNJ9	0.328011	0.0116731	Down-regulated
SLC9A2	0.30921	0.0117013	Down-regulated
CDH19	0.292456	0.0117883	Down-regulated
ITPR1	0.31991	0.0118073	Down-regulated
HFE2	0.450959	0.011964	Down-regulated
CSDC2	0.384764	0.0119688	Down-regulated
KLHL3	0.449569	0.0120059	Down-regulated
PADI4	0.0764967	0.0120248	Down-regulated
MSLNL	0.245832	0.0120393	Down-regulated
CACNB1	0.399782	0.0120449	Down-regulated
CACNA1G	0.419712	0.0121125	Down-regulated
TMEFF2	0.405942	0.0121837	Down-regulated
FRAS1	0.337099	0.0121852	Down-regulated
PROKR2	0.197825	0.0122404	Down-regulated
NCRNA00175	0.402115	0.0124283	Down-regulated
DUSP9	0.397956	0.0124316	Down-regulated
SEC31B	0.377169	0.0124894	Down-regulated
ODF3	0.425799	0.0125403	Down-regulated
SYT1	0.261769	0.0125756	Down-regulated
CPLX3	0.139352	0.0125903	Down-regulated
CALML3	0.419766	0.0126057	Down-regulated
LPPR1	0.355898	0.0126719	Down-regulated
LOC401463	0.259676	0.012679	Down-regulated
CTXN3	0.120654	0.0127151	Down-regulated
DOCK3	0.451685	0.0129575	Down-regulated
CCDC144NL	0.392027	0.013016	Down-regulated
PRRT2	0.334126	0.013158	Down-regulated
TRIML2	0.40816	0.0132444	Down-regulated
PTPRT	0.322642	0.0132944	Down-regulated
LCE1E	0.182838	0.0133245	Down-regulated
PPFIA3	0.411062	0.0133965	Down-regulated
RXFP3	0.316099	0.0134289	Down-regulated
MAL2	0.204703	0.0136364	Down-regulated
ADRA1B	0.449378	0.0136497	Down-regulated
C22orf24	0.480724	0.013654	Down-regulated
PYDC1	0.335356	0.0137895	Down-regulated
OR2A7	0.340189	0.0138322	Down-regulated
OR2L3	0.326861	0.0139485	Down-regulated
TRIM71	0.443743	0.0139525	Down-regulated
PAX7	0.0663743	0.0139709	Down-regulated
SNX22	0.356525	0.013999	Down-regulated
RIT2	0.461927	0.0140343	Down-regulated
AGTR2	0.236904	0.014096	Down-regulated
CHRM3	0.45483	0.0142919	Down-regulated
F12	0.498941	0.0143885	Down-regulated
PHYHIP	0.266412	0.0145261	Down-regulated
SPTB	0.368276	0.0145968	Down-regulated
BRSK2	0.453786	0.0146363	Down-regulated
CLEC12B	0.333784	0.0146425	Down-regulated
GABARAPL3	0.485895	0.0147175	Down-regulated
CDH8	0.242432	0.0147867	Down-regulated
GLP2R	0.328232	0.0149405	Down-regulated
F7	0.315844	0.0149733	Down-regulated
TWIST2	0.462269	0.0149779	Down-regulated
RAPGEFL1	0.40357	0.0151509	Down-regulated
WBP2NL	0.443114	0.0151993	Down-regulated
KIF26B	0.408572	0.0152364	Down-regulated
AMZ1	0.373696	0.0153446	Down-regulated
DCAF12L1	0.216508	0.0154847	Down-regulated
LOC286094	0.0626855	0.0155835	Down-regulated
PATE1	0.192582	0.0155849	Down-regulated
ANKRD30B	0.228585	0.015589	Down-regulated
NPFFR1	0.388228	0.0156095	Down-regulated
STMN2	0.223246	0.0157574	Down-regulated
FGF9	0.353662	0.0158785	Down-regulated
PNPLA5	0.22024	0.0159663	Down-regulated
CDX1	0.474208	0.0160683	Down-regulated
KCNA5	0.392056	0.0161454	Down-regulated
RTP1	0.372314	0.0162371	Down-regulated
OR13J1	0.485239	0.0163744	Down-regulated
CACNA1B	0.228248	0.0166985	Down-regulated
BAIAP2L2	0.351536	0.0167245	Down-regulated
PNMA5	0.218531	0.0167304	Down-regulated
BFSP1	0.45259	0.0167484	Down-regulated
DIRAS2	0.275854	0.0169365	Down-regulated
GABRB2	0.197468	0.0169516	Down-regulated
CYP2C8	0.297538	0.0170423	Down-regulated
WFDC10A	0.143947	0.0172032	Down-regulated
GJD2	0.336668	0.0172206	Down-regulated
DGCR10	0.189545	0.0172795	Down-regulated
CACNA1I	0.251219	0.0173759	Down-regulated
GRM8	0.407548	0.0177724	Down-regulated
DLGAP3	0.282195	0.0178026	Down-regulated
TCF15	0.351014	0.017872	Down-regulated
YPEL4	0.409316	0.0180966	Down-regulated
INSM2	0.253226	0.0181648	Down-regulated
ADRB1	0.460509	0.0182001	Down-regulated
C11orf41	0.370185	0.0185881	Down-regulated
LOC646627	0.237714	0.0186242	Down-regulated
PCDHAC2	0.395594	0.0186259	Down-regulated
LOC642597	0.265695	0.0186822	Down-regulated
OCA2	0.0458086	0.0186869	Down-regulated
DEFA5	0.222052	0.0187144	Down-regulated
MYH13	0.201459	0.0187993	Down-regulated
KCTD4	0.492213	0.0188968	Down-regulated
RXFP2	0.0919391	0.0189716	Down-regulated
TMEM200A	0.311012	0.0190152	Down-regulated
OPRK1	0.306271	0.019114	Down-regulated
TMEM151B	0.281025	0.0191322	Down-regulated
YWHAH	0.48364	0.0191693	Down-regulated
MYBPC2	0.37431	0.0191737	Down-regulated
PCDHGC5	0.425081	0.0192135	Down-regulated
SYT3	0.391606	0.019455	Down-regulated
WNT5B	0.332708	0.0195633	Down-regulated
SRRM4	0.233681	0.0196037	Down-regulated
C20orf144	0.39266	0.019627	Down-regulated
SNPH	0.458152	0.0197498	Down-regulated
DSG3	0.219658	0.0198724	Down-regulated
SLC6A3	0.0387048	0.0198769	Down-regulated
CCBE1	0.290274	0.0199184	Down-regulated
HTR5A	0.192802	0.0199645	Down-regulated
CDK5R2	0.239699	0.0200262	Down-regulated
C7orf72	0.360926	0.0200888	Down-regulated
HTR7	0.431547	0.0200974	Down-regulated
C20orf200	0.457419	0.0203042	Down-regulated
CYP4Z1	0.398048	0.020338	Down-regulated
CACNA1A	0.430714	0.0203759	Down-regulated
FADS6	0.170721	0.02041	Down-regulated
SPHKAP	0.222192	0.0205036	Down-regulated
BMP5	0.249271	0.02053	Down-regulated
OR2T10	0.0704975	0.0205656	Down-regulated
C6orf223	0.271836	0.0206207	Down-regulated
PNCK	0.300981	0.0206461	Down-regulated
ANK1	0.472644	0.0206768	Down-regulated
ZNF492	0.382069	0.0206979	Down-regulated
CHAC1	0.456825	0.0207294	Down-regulated
OR5K1	0.393856	0.0208934	Down-regulated
C6orf138	0.362136	0.0209048	Down-regulated
VSNL1	0.212145	0.021044	Down-regulated
BSN	0.345464	0.0211338	Down-regulated
CST4	0.0475184	0.0211905	Down-regulated
TMEM171	0.0642758	0.0212212	Down-regulated
EMID2	0.245603	0.0212489	Down-regulated
C14orf128	0.45915	0.0212631	Down-regulated
KCNK18	0.398611	0.0214174	Down-regulated
RAB27B	0.451152	0.0214373	Down-regulated
C2orf89	0.378806	0.0216349	Down-regulated
VGLL1	0.301972	0.0217648	Down-regulated
C3orf51	0.300006	0.0217733	Down-regulated
EVPLL	0.411418	0.0218304	Down-regulated
GRP	0.0127071	0.021971	Down-regulated
PTER	0.29579	0.0219939	Down-regulated
ABCC8	0.388444	0.0220111	Down-regulated
OR1E2	0.238776	0.022084	Down-regulated
TPH2	0.278461	0.0221659	Down-regulated
C19orf77	0.424107	0.02237	Down-regulated
KRTAP10-1	0	0.0224314	Down-regulated
PRTN3	0.213298	0.0224809	Down-regulated
SCN8A	0.316937	0.0224985	Down-regulated
C12orf12	0	0.022505	Down-regulated
BSPRY	0.398602	0.0226415	Down-regulated
LOC388946	0	0.0228034	Down-regulated
TYRP1	0.0483161	0.0228511	Down-regulated
ZPBP	0.0903546	0.0229567	Down-regulated
KCNT1	0.193481	0.0229891	Down-regulated
IRX4	0.0741977	0.0230786	Down-regulated
EXD1	0.392626	0.0236479	Down-regulated
DEFB131	0.0750183	0.0237702	Down-regulated
GRIA1	0.384231	0.023796	Down-regulated
SNORA41	0.0961768	0.0240703	Down-regulated
SPANXE	0	0.0242777	Down-regulated
PPP1R16B	0.422931	0.0243145	Down-regulated
RAP1GAP	0.438685	0.0246438	Down-regulated
A1CF	0.298744	0.0247396	Down-regulated
SYN1	0.291432	0.0247933	Down-regulated
CLPS	0.316913	0.0248695	Down-regulated
GRIP2	0.426781	0.0248738	Down-regulated
NEUROD6	0.136859	0.0248952	Down-regulated
POM121L2	0.432943	0.024931	Down-regulated
FXYD7	0.308252	0.0250497	Down-regulated
OR2T1	0	0.0251676	Down-regulated
HESRG	0.402051	0.0251873	Down-regulated
SNTG2	0.395901	0.0252304	Down-regulated
SLC16A8	0.399997	0.0252621	Down-regulated
MFSD4	0.312153	0.0253291	Down-regulated
H2BFWT	0.235188	0.0253505	Down-regulated
IMP5	0.412389	0.0256613	Down-regulated
CLEC1B	0.179511	0.0256989	Down-regulated
CORO6	0.369792	0.0259801	Down-regulated
SOX10	0.325295	0.0260035	Down-regulated
PTGS2	0.288124	0.0261419	Down-regulated
COL13A1	0.326618	0.026174	Down-regulated
MYT1L	0.210492	0.0262172	Down-regulated
IL1RL2	0.430139	0.0262694	Down-regulated
LY6H	0.357055	0.0263287	Down-regulated
PIP5K1B	0.383059	0.0265087	Down-regulated
TDRD9	0.191164	0.0265225	Down-regulated
EPN3	0.21116	0.0265495	Down-regulated
BDKRB1	0.444928	0.0267483	Down-regulated
SSTR3	0.221638	0.0267514	Down-regulated
SYCP3	0.290944	0.0268414	Down-regulated
OR8D4	0.216302	0.0269084	Down-regulated
CRHR1	0.255542	0.0271038	Down-regulated
FAM9C	0.408479	0.0271894	Down-regulated
OR4K1	0	0.0274834	Down-regulated
LINGO3	0.463354	0.0274979	Down-regulated
KCNC4	0.488543	0.027577	Down-regulated
SCN9A	0.392612	0.0275788	Down-regulated
PHACTR1	0.446147	0.0276875	Down-regulated
IL12RB2	0.252012	0.0277751	Down-regulated
RELN	0.409333	0.0280322	Down-regulated
PTPN20B	0.348835	0.0280786	Down-regulated
GPR6	0.35545	0.028154	Down-regulated
TLX3	0.181152	0.0282672	Down-regulated
TUBBP5	0.297722	0.0285007	Down-regulated
FRMPD2L1	0.190828	0.0285619	Down-regulated
ESRP1	0.296297	0.0285853	Down-regulated
GRIN1	0.196033	0.0287461	Down-regulated
CAMK2N1	0.47512	0.0287875	Down-regulated
C9orf79	0.348715	0.0288271	Down-regulated
RCVRN	0.42024	0.0288315	Down-regulated
ANO4	0.452544	0.0290537	Down-regulated
C14orf162	0.357498	0.0290635	Down-regulated
FGF17	0.423416	0.02909	Down-regulated
PRHOXNB	0	0.0290972	Down-regulated
AMPD1	0.152749	0.0291284	Down-regulated
PCDH15	0.339477	0.0292865	Down-regulated
SLC6A7	0.151417	0.0295009	Down-regulated
C1QL3	0.279717	0.0297152	Down-regulated
PLA2G4D	0.487109	0.0299442	Down-regulated
CST2	0.0501162	0.0301645	Down-regulated
D4S234E	0.446433	0.0301911	Down-regulated
FAM160A1	0.127189	0.0302582	Down-regulated
OR2W3	0.273253	0.0303205	Down-regulated
SLC38A8	0.385529	0.0303697	Down-regulated
NTF3	0.205431	0.0303829	Down-regulated
RTL1	0.401526	0.0304118	Down-regulated
RGS8	0.193559	0.0304132	Down-regulated
STOX1	0.452033	0.0304133	Down-regulated
SMOC1	0.407578	0.0304244	Down-regulated
TMEM105	0.257295	0.0304532	Down-regulated
CABP5	0.286673	0.0304711	Down-regulated
GHSR	0.154739	0.0308025	Down-regulated
LRRC7	0.297353	0.0309608	Down-regulated
SNORA4	0.0608298	0.0309903	Down-regulated
GLT6D1	0.33617	0.0311054	Down-regulated
TMEM56	0.474319	0.0311214	Down-regulated
SPINK5	0.451583	0.0311822	Down-regulated
CACNA1E	0.445706	0.031219	Down-regulated
CLEC2L	0.315556	0.03128	Down-regulated
UNC80	0.442897	0.0314453	Down-regulated
ISM2	0.442415	0.031605	Down-regulated
GATA5	0.0469841	0.0316252	Down-regulated
TMEM59L	0.496879	0.0316737	Down-regulated
GABRA5	0.200894	0.0317254	Down-regulated
PTPRN	0.283069	0.0317588	Down-regulated
CCDC64	0.263861	0.0317608	Down-regulated
PRPH2	0.26338	0.0318104	Down-regulated
SLC6A5	0.195612	0.0319209	Down-regulated
MCTP1	0.461448	0.0320091	Down-regulated
TNF	0.255555	0.0321745	Down-regulated
C6orf176	0.313871	0.0321917	Down-regulated
SERPINA10	0.39615	0.0321917	Down-regulated
CDK5R1	0.3668	0.0325219	Down-regulated
SCRT1	0.219696	0.0326027	Down-regulated
C2orf27A	0.487198	0.0327335	Down-regulated
GPRIN1	0.477051	0.032792	Down-regulated
SCARNA15	0	0.032803	Down-regulated
SPDEF	0.465653	0.0328603	Down-regulated
BEX2	0.483509	0.032883	Down-regulated
C10orf47	0.475546	0.0328907	Down-regulated
KCNC1	0.414441	0.0329806	Down-regulated
C1orf172	0.21083	0.0330582	Down-regulated
OGDHL	0.393866	0.0330784	Down-regulated
GPR158	0.422786	0.0332136	Down-regulated
TUBA4A	0.337842	0.0334804	Down-regulated
MAPK8IP2	0.387784	0.0336093	Down-regulated
PAX2	0.0707002	0.0336953	Down-regulated
TBC1D26	0.45762	0.0341618	Down-regulated
NPBWR2	0.135722	0.0342388	Down-regulated
PDZD4	0.479315	0.0342624	Down-regulated
OR2D2	0.180121	0.0342951	Down-regulated
FHIT	0.243545	0.0343909	Down-regulated
CELF5	0.331373	0.0344322	Down-regulated
FLJ40504	0.421691	0.0344727	Down-regulated
LHFPL5	0.238629	0.034497	Down-regulated
OPN4	0.274702	0.0345951	Down-regulated
TUBA8	0.415603	0.0347002	Down-regulated
NKX6-3	0.391922	0.0347128	Down-regulated
MRGPRD	0.2651	0.0348281	Down-regulated
GSC2	0	0.0348461	Down-regulated
DPP10	0.388006	0.0350194	Down-regulated
SNORA40	0.378114	0.0351616	Down-regulated
RGS4	0.20336	0.0353462	Down-regulated
KRTAP5-3	0.144322	0.0353635	Down-regulated
CST1	0.0494302	0.0354539	Down-regulated
PNLIPRP2	0.114848	0.0356487	Down-regulated
KCNG3	0.304148	0.0356892	Down-regulated
RESP18	0.354789	0.0357163	Down-regulated
DLK1	0.158029	0.0357185	Down-regulated
LOC283404	0.277558	0.0357356	Down-regulated
PCP4L1	0.380601	0.0357584	Down-regulated
CLDN2	0.0424956	0.0357635	Down-regulated
HRNBP3	0.196929	0.0358061	Down-regulated
MT1IP	0.3853	0.0360528	Down-regulated
SAMD12	0.36688	0.0363394	Down-regulated
SLC6A17	0.244675	0.036371	Down-regulated
RIMS1	0.273534	0.0363895	Down-regulated
TP53TG3B	0.492336	0.0367335	Down-regulated
PENK	0.389019	0.0367981	Down-regulated
SERPIND1	0.429967	0.0370994	Down-regulated
GYPA	0.493974	0.0371171	Down-regulated
ELAVL4	0.363761	0.0373024	Down-regulated
C6orf27	0.321437	0.037349	Down-regulated
ACTL7B	0.467035	0.0374905	Down-regulated
NAPB	0.341971	0.0375703	Down-regulated
CYP4A22	0.263355	0.0376681	Down-regulated
NKX2-3	0.294716	0.0379243	Down-regulated
KNG1	0.202337	0.0380038	Down-regulated
NCRNA00161	0.42808	0.0380566	Down-regulated
C10orf71	0.136676	0.0380829	Down-regulated
ADIPOQ	0.313831	0.0382936	Down-regulated
AQP7P1	0.164335	0.0382946	Down-regulated
CYP2C18	0.47966	0.038591	Down-regulated
KLRC2	0.332306	0.0387467	Down-regulated
RASGRF2	0.316088	0.0388236	Down-regulated
FUT1	0.483747	0.0389431	Down-regulated
NEFL	0.290755	0.0390326	Down-regulated
SERPINA7	0.151524	0.0391401	Down-regulated
CRISP2	0.00352353	0.0392501	Down-regulated
UNC13C	0.2708	0.0393887	Down-regulated
NEURL	0.25971	0.0393949	Down-regulated
LHX6	0.302629	0.0397217	Down-regulated
SLC6A15	0.288779	0.0397561	Down-regulated
SERPINB11	0.114267	0.0397821	Down-regulated
TMC2	0.352021	0.0397947	Down-regulated
FAM150A	0.226557	0.0398075	Down-regulated
C19orf33	0.414868	0.0401772	Down-regulated
C16orf81	0.417796	0.0402828	Down-regulated
SLC4A10	0.293488	0.0405345	Down-regulated
GGNBP1	0.187698	0.0406516	Down-regulated
WNT10B	0.214002	0.0411185	Down-regulated
ZCCHC5	0.463588	0.0413082	Down-regulated
FMN1	0.375335	0.0415249	Down-regulated
SYT4	0.249236	0.041556	Down-regulated
ACTL6B	0.313528	0.0415924	Down-regulated
PACSIN1	0.213354	0.0416935	Down-regulated
ENAM	0.42016	0.0417006	Down-regulated
KRT83	0.396319	0.0417157	Down-regulated
C21orf15	0.356168	0.0417536	Down-regulated
IFNA5	0.402421	0.0417641	Down-regulated
AQP7P3	0.292508	0.0418694	Down-regulated
TDRD5	0.313726	0.0418967	Down-regulated
FAM163B	0.323016	0.0421933	Down-regulated
DRGX	0.392392	0.0425406	Down-regulated
APOD	0.287734	0.0426691	Down-regulated
SNAP25	0.234331	0.0430876	Down-regulated
FUT9	0.472981	0.0431075	Down-regulated
PDE1B	0.346589	0.0432916	Down-regulated
LOC284578	0.290951	0.0433504	Down-regulated
GDF2	0.311544	0.0433517	Down-regulated
TRDN	0.459025	0.0433884	Down-regulated
DAZ3	0	0.0434068	Down-regulated
WDR72	0.225642	0.0436152	Down-regulated
PLCB4	0.485892	0.043873	Down-regulated
DOK7	0.228086	0.0441488	Down-regulated
DCLK3	0.370743	0.0445793	Down-regulated
LRRC14B	0.339754	0.0445798	Down-regulated
PCSK1	0.355257	0.0448513	Down-regulated
RBPJL	0.206308	0.0449284	Down-regulated
PATE4	0.437048	0.0458833	Down-regulated
NOX5	0.444214	0.0460224	Down-regulated
CPNE7	0.20125	0.0461705	Down-regulated
DUSP13	0.477397	0.0462386	Down-regulated
GP5	0.41511	0.0462462	Down-regulated
CAMK2A	0.189677	0.0465021	Down-regulated
MAS1	0.227826	0.0466039	Down-regulated
PANX2	0.360768	0.046694	Down-regulated
C20orf70	0	0.0468859	Down-regulated
MPP7	0.401771	0.0473245	Down-regulated
RBM11	0.375142	0.0474574	Down-regulated
GPR150	0.423107	0.0477621	Down-regulated
FAM57B	0.442509	0.0479119	Down-regulated
ZNF676	0.365493	0.0482667	Down-regulated
DDN	0.181214	0.0484725	Down-regulated
TBC1D8B	0.322865	0.0484885	Down-regulated
ADCY5	0.466342	0.0490924	Down-regulated
RAPGEF4	0.323986	0.0498781	Down-regulated
SHOX2	23.3338	4.20562e-19	Up-regulated
MEOX2	17.3067	2.17161e-16	Up-regulated
MAP1LC3C	10.7995	1.00688e-13	Up-regulated
HOXA1	7.41915	2.59144e-13	Up-regulated
CSRP2	2.91251	9.77599e-13	Up-regulated
CNPY4	2.16242	2.6855e-12	Up-regulated
SAMD9L	2.47728	7.10166e-12	Up-regulated
CNGA3	4.85931	9.33703e-12	Up-regulated
TEAD2	2.47316	1.01791e-11	Up-regulated
TMEM195	5.51853	1.10556e-11	Up-regulated
AQP1	6.05791	1.27001e-11	Up-regulated
TRIM4	2.04928	1.512e-11	Up-regulated
LOC222699	2.93918	1.59936e-11	Up-regulated
CLEC18B	4.9544	2.26278e-11	Up-regulated
OTP	24.3211	3.84343e-11	Up-regulated
E2F8	4.21198	5.44753e-11	Up-regulated
CDCA7L	2.60035	6.19848e-11	Up-regulated
SH2D4A	2.87763	6.71174e-11	Up-regulated
CLEC18A	3.87463	6.88837e-11	Up-regulated
TSPAN12	3.29553	7.84487e-11	Up-regulated
HNF4G	3.40411	1.34737e-10	Up-regulated
CRISPLD1	3.53855	1.56087e-10	Up-regulated
CCDC80	2.5325	1.58687e-10	Up-regulated
ELN	3.93253	1.88658e-10	Up-regulated
GINS4	2.46685	2.07317e-10	Up-regulated
DMRTA2	3.63885	3.14056e-10	Up-regulated
LRRC17	3.60248	3.26523e-10	Up-regulated
CDCA7	2.80183	4.44037e-10	Up-regulated
CD97	2.54297	4.63205e-10	Up-regulated
TAS1R1	3.54788	5.42389e-10	Up-regulated
UHRF1	3.64081	5.93091e-10	Up-regulated
F11R	2.15392	6.18849e-10	Up-regulated
SMO	2.02407	7.83409e-10	Up-regulated
LSM5	2.00299	8.26224e-10	Up-regulated
PPIC	2.48379	8.71149e-10	Up-regulated
TMEM154	2.64415	1.13189e-09	Up-regulated
PDCD1LG2	2.14537	1.23233e-09	Up-regulated
SLC35F2	2.1101	1.30988e-09	Up-regulated
EPHB4	2.26358	1.41168e-09	Up-regulated
HIST1H4J	3.4706	1.54056e-09	Up-regulated
CARD16	3.45339	2.17545e-09	Up-regulated
C5orf39	2.72719	2.25119e-09	Up-regulated
PSMC3IP	2.33392	2.339e-09	Up-regulated
CROT	2.06125	2.46572e-09	Up-regulated
CALD1	2.3911	2.51764e-09	Up-regulated
GLIPR2	2.01842	2.78773e-09	Up-regulated
CXCR7	2.3892	2.94683e-09	Up-regulated
CPVL	2.10075	3.05527e-09	Up-regulated
VCAM1	2.68332	3.31049e-09	Up-regulated
PCDHB1	5.82096	4.03926e-09	Up-regulated
LOC100131691	2.07952	4.69644e-09	Up-regulated
FLJ40852	2.45395	4.81068e-09	Up-regulated
E2F7	4.2169	5.28315e-09	Up-regulated
BRCA1	2.1737	5.34889e-09	Up-regulated
WEE2	4.03166	5.69724e-09	Up-regulated
ITGA2	3.39703	5.98215e-09	Up-regulated
LOC100132707	2.08668	6.04362e-09	Up-regulated
TUBA1C	2.2353	6.34848e-09	Up-regulated
ISL2	2.00624	6.91293e-09	Up-regulated
POU3F4	2.52718	7.79913e-09	Up-regulated
C19orf51	5.3666	7.8571e-09	Up-regulated
ZNF600	2.02095	8.89535e-09	Up-regulated
GINS1	2.496	8.90168e-09	Up-regulated
TERT	10.1248	9.72163e-09	Up-regulated
ASF1B	3.18552	1.04229e-08	Up-regulated
COL28A1	14.3642	1.19161e-08	Up-regulated
CCDC138	2.20169	1.32281e-08	Up-regulated
EGFR	15.8832	1.35219e-08	Up-regulated
TCF19	2.50381	1.73307e-08	Up-regulated
LOC151534	2.60907	1.75326e-08	Up-regulated
FMOD	13.9125	1.94056e-08	Up-regulated
DPY19L1	2.02259	2.00249e-08	Up-regulated
MTTP	3.77278	2.13803e-08	Up-regulated
SMC4	2.19275	2.28576e-08	Up-regulated
EME1	2.81423	2.63498e-08	Up-regulated
FANCD2	2.70776	2.66524e-08	Up-regulated
STK33	2.05406	2.78026e-08	Up-regulated
BCL2L12	2.23339	2.78315e-08	Up-regulated
CENPK	3.71422	3.06589e-08	Up-regulated
FBXO24	2.20233	3.18152e-08	Up-regulated
IL12A	2.86658	3.20416e-08	Up-regulated
CCDC15	2.09957	3.72556e-08	Up-regulated
PIPOX	2.16461	3.85799e-08	Up-regulated
PKMYT1	2.37241	4.63832e-08	Up-regulated
ZNF107	2.37561	4.6811e-08	Up-regulated
C21orf62	2.62862	5.48972e-08	Up-regulated
SLC47A2	2.25132	5.84111e-08	Up-regulated
LIG1	2.06121	6.02377e-08	Up-regulated
ZFHX4	2.18714	6.15476e-08	Up-regulated
SAMD9	2.18344	6.15651e-08	Up-regulated
SRCRB4D	2.44054	6.40472e-08	Up-regulated
MYO5C	2.37175	6.63244e-08	Up-regulated
CAPG	2.1954	7.78096e-08	Up-regulated
CABP4	2.47492	7.91697e-08	Up-regulated
LOC647946	8.60672	8.53725e-08	Up-regulated
CA3	4.97473	8.83279e-08	Up-regulated
GPR1	3.67842	8.93244e-08	Up-regulated
EVC2	2.40584	9.97832e-08	Up-regulated
RAB42	2.5809	1.00487e-07	Up-regulated
FSTL1	2.73387	1.04703e-07	Up-regulated
ECM2	2.96942	1.10227e-07	Up-regulated
TWSG1	2.03519	1.31472e-07	Up-regulated
FBXO17	2.09247	1.48345e-07	Up-regulated
MFI2	2.50105	1.73887e-07	Up-regulated
GSDMD	2.1102	1.9344e-07	Up-regulated
TNC	2.12389	1.96054e-07	Up-regulated
HOXA5	4.80675	2.09281e-07	Up-regulated
CHRNA1	10.39	2.13787e-07	Up-regulated
MNS1	2.78206	2.27625e-07	Up-regulated
PHKG1	3.19893	2.30488e-07	Up-regulated
CCDC103	2.94488	2.31481e-07	Up-regulated
IQUB	3.17191	2.37523e-07	Up-regulated
XRCC2	2.54395	2.48571e-07	Up-regulated
OSBPL3	2.1922	2.58911e-07	Up-regulated
CASP1	2.05334	2.63027e-07	Up-regulated
AGBL2	5.77795	2.67114e-07	Up-regulated
XPNPEP2	3.4425	2.67704e-07	Up-regulated
APOL4	3.87196	2.72273e-07	Up-regulated
GJC1	2.12098	2.76879e-07	Up-regulated
TTC26	2.47349	2.82631e-07	Up-regulated
MFAP4	3.40268	2.937e-07	Up-regulated
KIF15	2.49242	2.96974e-07	Up-regulated
NDC80	2.87029	3.13371e-07	Up-regulated
DLEC1	2.57055	3.23602e-07	Up-regulated
LOC400759	5.07448	3.24334e-07	Up-regulated
PPP1R13L	2.14939	3.2643e-07	Up-regulated
GOLGA2B	3.26605	3.29586e-07	Up-regulated
LRGUK	4.9734	3.34442e-07	Up-regulated
UBD	3.141	3.41907e-07	Up-regulated
CCDC18	2.01314	3.47012e-07	Up-regulated
ADIG	4.84971	3.70859e-07	Up-regulated
PBK	2.56638	3.78277e-07	Up-regulated
KIAA0101	2.88475	3.93306e-07	Up-regulated
MIR155HG	2.74409	3.96802e-07	Up-regulated
APOB48R	2.30526	3.98481e-07	Up-regulated
LRRC36	3.24247	4.06993e-07	Up-regulated
CPA2	2.86458	4.38475e-07	Up-regulated
RRM2	2.77126	4.4349e-07	Up-regulated
C1orf53	2.32259	4.56953e-07	Up-regulated
JPH2	3.92475	4.58048e-07	Up-regulated
TRAIP	2.20001	4.58954e-07	Up-regulated
KIF18A	2.1565	4.60663e-07	Up-regulated
PLTP	2.18514	4.69484e-07	Up-regulated
EZH2	2.27144	4.83051e-07	Up-regulated
TNFRSF19	2.14007	4.96397e-07	Up-regulated
NKX2-5	7.61384	5.55657e-07	Up-regulated
DDIT4L	2.8619	5.98751e-07	Up-regulated
TGM5	4.10612	6.1588e-07	Up-regulated
NPNT	2.52007	6.39709e-07	Up-regulated
ANXA1	2.51388	6.49408e-07	Up-regulated
CCDC150	2.94411	6.54196e-07	Up-regulated
CLEC18C	3.59264	6.89711e-07	Up-regulated
ALPK3	2.87551	7.50906e-07	Up-regulated
CCDC109B	2.00646	7.58379e-07	Up-regulated
C2orf77	2.96116	8.10226e-07	Up-regulated
C9orf170	2.06048	8.2299e-07	Up-regulated
NMB	2.41237	8.39019e-07	Up-regulated
HOXA3	5.13408	8.44672e-07	Up-regulated
FAM111B	2.89876	8.72175e-07	Up-regulated
C11orf82	2.00802	9.25285e-07	Up-regulated
POLQ	2.696	9.43499e-07	Up-regulated
EN1	3.63364	9.50299e-07	Up-regulated
KLK14	2.3587	1.00163e-06	Up-regulated
MSH5	2.28699	1.03111e-06	Up-regulated
PSPH	2.75075	1.04959e-06	Up-regulated
FAM154B	2.41177	1.05303e-06	Up-regulated
MYBL2	2.8824	1.06382e-06	Up-regulated
FLNC	3.06845	1.08033e-06	Up-regulated
NCAPG	2.47283	1.13055e-06	Up-regulated
FKBP9L	3.30296	1.17083e-06	Up-regulated
TOP2A	2.0617	1.1752e-06	Up-regulated
MELK	2.56702	1.18103e-06	Up-regulated
HESX1	2.02608	1.28813e-06	Up-regulated
C9orf171	4.17064	1.31371e-06	Up-regulated
MCM2	2.07014	1.44596e-06	Up-regulated
STEAP3	2.05948	1.48685e-06	Up-regulated
LTF	5.52346	1.48719e-06	Up-regulated
TSTD1	2.23697	1.49517e-06	Up-regulated
DENND2D	2.34723	1.50478e-06	Up-regulated
HOXD11	2.14048	1.56192e-06	Up-regulated
MTBP	2.37589	1.6279e-06	Up-regulated
TIMELESS	2.08326	1.76571e-06	Up-regulated
SERINC2	2.01729	1.83842e-06	Up-regulated
LOC100192378	2.30864	1.86511e-06	Up-regulated
A2ML1	3.7655	1.91259e-06	Up-regulated
FOXM1	2.32749	1.91488e-06	Up-regulated
GBP6	3.89251	1.94319e-06	Up-regulated
SOCS2	4.7802	1.98755e-06	Up-regulated
FAM64A	2.23866	2.0265e-06	Up-regulated
RAD51AP1	2.56644	2.10832e-06	Up-regulated
BUB1	2.15411	2.16556e-06	Up-regulated
IGFBP2	3.29679	2.19147e-06	Up-regulated
ELF5	6.4502	2.22292e-06	Up-regulated
FANCI	2.48974	2.22755e-06	Up-regulated
LOC100130776	6.03296	2.26472e-06	Up-regulated
PI16	2.99369	2.3144e-06	Up-regulated
ARAP3	2.25054	2.4884e-06	Up-regulated
KNTC1	2.05881	2.52008e-06	Up-regulated
HOXB3	2.60258	2.55079e-06	Up-regulated
CDC20	2.16242	2.62202e-06	Up-regulated
DPYD	2.35279	2.76641e-06	Up-regulated
MEST	2.55323	2.77232e-06	Up-regulated
APLN	2.69147	2.84336e-06	Up-regulated
C21orf58	2.29114	2.86349e-06	Up-regulated
PTCRA	3.95961	2.90673e-06	Up-regulated
IGF2BP3	6.15851	2.99079e-06	Up-regulated
C9orf44	17.7763	3.09396e-06	Up-regulated
NSUN7	2.04846	3.1179e-06	Up-regulated
CCDC146	3.07015	3.12395e-06	Up-regulated
CYP3A5	4.23192	3.19227e-06	Up-regulated
TNXB	2.65198	3.39758e-06	Up-regulated
KIF2C	2.04956	3.4563e-06	Up-regulated
P2RY1	2.58541	3.54476e-06	Up-regulated
C17orf53	2.03645	3.5868e-06	Up-regulated
WDR93	3.47554	3.70765e-06	Up-regulated
C19orf18	2.84426	3.73601e-06	Up-regulated
SNAI2	2.41396	3.77255e-06	Up-regulated
WDR62	2.95869	3.89826e-06	Up-regulated
CETP	2.92086	3.90409e-06	Up-regulated
IL32	2.45794	4.04676e-06	Up-regulated
DNAH11	5.41287	4.0634e-06	Up-regulated
PLA2G4A	2.1544	4.26706e-06	Up-regulated
DEPDC1	2.50288	4.26764e-06	Up-regulated
ID3	2.17	4.3344e-06	Up-regulated
CREB5	2.05639	4.36477e-06	Up-regulated
CACNG6	4.68277	4.69796e-06	Up-regulated
LIX1	2.09191	4.81055e-06	Up-regulated
PRSS54	6.77895	4.93942e-06	Up-regulated
PFN4	2.39624	5.30328e-06	Up-regulated
MASP1	2.3563	5.36817e-06	Up-regulated
NFE2	2.77128	5.57358e-06	Up-regulated
TPRG1	2.56801	5.59094e-06	Up-regulated
ACP5	4.98208	5.63681e-06	Up-regulated
TMOD4	3.27871	5.67119e-06	Up-regulated
BTN3A2	2.00604	5.68558e-06	Up-regulated
NUSAP1	2.16429	5.93239e-06	Up-regulated
SALL4	5.4337	6.0864e-06	Up-regulated
CPXM1	2.6652	6.67026e-06	Up-regulated
SELV	3.88952	6.79351e-06	Up-regulated
NCF2	2.36068	6.87898e-06	Up-regulated
EDNRB	2.82036	7.00791e-06	Up-regulated
HCP5	2.15297	7.14111e-06	Up-regulated
VWA3B	3.11535	7.15336e-06	Up-regulated
GBP1	2.19744	7.16291e-06	Up-regulated
DTL	2.00999	7.2015e-06	Up-regulated
CENPA	2.30006	7.37296e-06	Up-regulated
PILRB	2.25832	7.40311e-06	Up-regulated
AURKB	2.326	7.41936e-06	Up-regulated
FOXJ1	3.75477	7.42457e-06	Up-regulated
LFNG	2.3977	7.50737e-06	Up-regulated
HP	10.9256	8.34604e-06	Up-regulated
HOXA7	3.5688	8.35346e-06	Up-regulated
WDR78	3.25293	8.66975e-06	Up-regulated
PIH1D2	2.51326	8.77856e-06	Up-regulated
SEC61G	12.6066	9.00374e-06	Up-regulated
MACC1	2.02804	9.03388e-06	Up-regulated
LGR6	2.46683	9.08915e-06	Up-regulated
TNFAIP6	2.19923	9.39842e-06	Up-regulated
SKA1	2.67247	9.41655e-06	Up-regulated
ASIP	2.56997	9.59999e-06	Up-regulated
EXO1	3.12276	9.71526e-06	Up-regulated
CDCA2	2.11624	9.79683e-06	Up-regulated
CENPE	2.24445	9.80816e-06	Up-regulated
DPCR1	3.11823	9.9179e-06	Up-regulated
ADAMTS9	2.05215	1.00515e-05	Up-regulated
SPAG1	2.69879	1.00951e-05	Up-regulated
GBAS	2.11938	1.04847e-05	Up-regulated
NEIL3	2.67717	1.06754e-05	Up-regulated
STAC	2.60838	1.09651e-05	Up-regulated
HJURP	2.05717	1.09733e-05	Up-regulated
C2orf70	3.89859	1.11434e-05	Up-regulated
AQP4	2.02327	1.12816e-05	Up-regulated
RASL12	2.43275	1.14022e-05	Up-regulated
RFX2	2.03795	1.16721e-05	Up-regulated
UBQLNL	2.25368	1.19296e-05	Up-regulated
MMP23B	3.74802	1.23992e-05	Up-regulated
WISP1	6.24708	1.27969e-05	Up-regulated
GDPD2	2.77372	1.28672e-05	Up-regulated
KIF20A	2.39565	1.33452e-05	Up-regulated
S1PR3	2.01139	1.35938e-05	Up-regulated
LRRC48	3.60525	1.44101e-05	Up-regulated
NCF1C	2.31541	1.44387e-05	Up-regulated
FAM159A	2.21267	1.44429e-05	Up-regulated
KIF24	2.03531	1.45336e-05	Up-regulated
ETV4	2.43795	1.49629e-05	Up-regulated
PRSS33	6.82096	1.5653e-05	Up-regulated
ARL4A	2.11382	1.59838e-05	Up-regulated
TNN	2.31864	1.65909e-05	Up-regulated
TPX2	2.09875	1.66589e-05	Up-regulated
F2RL2	2.39757	1.68136e-05	Up-regulated
SOD2	2.35992	1.68152e-05	Up-regulated
C2orf88	2.41723	1.68826e-05	Up-regulated
TACC3	3.06998	1.81743e-05	Up-regulated
SKA3	2.44928	1.82538e-05	Up-regulated
TMEM71	2.78373	1.84097e-05	Up-regulated
BRCA2	2.27278	1.85131e-05	Up-regulated
CD180	2.07836	1.87581e-05	Up-regulated
ERP27	4.71156	1.94046e-05	Up-regulated
GJA3	6.0117	1.94835e-05	Up-regulated
ESCO2	2.29624	1.97806e-05	Up-regulated
HOXC9	2.32868	2.03323e-05	Up-regulated
ITGAX	2.2273	2.10593e-05	Up-regulated
HOXA10	7.90251	2.13837e-05	Up-regulated
UBE2C	2.15202	2.1921e-05	Up-regulated
HOXA2	3.65834	2.2298e-05	Up-regulated
NPY2R	2.85119	2.23615e-05	Up-regulated
CD101	2.32017	2.25529e-05	Up-regulated
IFI30	2.06237	2.26494e-05	Up-regulated
ANKK1	3.55037	2.26945e-05	Up-regulated
AGR3	49.1115	2.28903e-05	Up-regulated
APOC1	2.30234	2.3074e-05	Up-regulated
ANKRD53	2.73636	2.30949e-05	Up-regulated
GBP3	2.49152	2.34099e-05	Up-regulated
DTHD1	5.36642	2.34494e-05	Up-regulated
TYMS	2.32784	2.39032e-05	Up-regulated
CNPY1	2.26822	2.42014e-05	Up-regulated
HOXA6	4.33001	2.44985e-05	Up-regulated
TNFAIP2	2.35993	2.54909e-05	Up-regulated
GATA4	22.8412	2.59397e-05	Up-regulated
C6orf118	2.78451	2.60469e-05	Up-regulated
CENPM	2.78402	2.72841e-05	Up-regulated
KCNMB1	2.22545	2.72922e-05	Up-regulated
PDGFRL	2.05945	2.78359e-05	Up-regulated
NCAPH	2.04368	2.86477e-05	Up-regulated
TTC25	2.79064	2.86989e-05	Up-regulated
GALNT3	2.95974	2.92728e-05	Up-regulated
CD109	2.08141	2.94886e-05	Up-regulated
CXCL9	3.14252	2.95833e-05	Up-regulated
BIRC5	2.08414	2.97086e-05	Up-regulated
CD300LF	2.49151	3.01989e-05	Up-regulated
SCGB1D2	2.92148	3.02476e-05	Up-regulated
E2F1	2.00462	3.06596e-05	Up-regulated
NSUN5P2	2.07613	3.10082e-05	Up-regulated
PCDHB17	4.80494	3.18066e-05	Up-regulated
CDC25C	2.30862	3.45733e-05	Up-regulated
FAM119B	7.32692	3.60076e-05	Up-regulated
FBP1	2.14179	3.61381e-05	Up-regulated
LOC339240	2.98341	3.624e-05	Up-regulated
SAA1	29.0305	3.69471e-05	Up-regulated
APOBEC3B	2.16476	3.72803e-05	Up-regulated
CXCL10	3.04808	4.06669e-05	Up-regulated
S100A3	2.02459	4.12965e-05	Up-regulated
OSTBETA	5.88169	4.15476e-05	Up-regulated
SOCS1	2.27821	4.38073e-05	Up-regulated
HOXB7	2.3127	4.40502e-05	Up-regulated
C16orf71	2.84751	4.41826e-05	Up-regulated
C18orf16	2.38956	4.484e-05	Up-regulated
SLC28A1	3.87818	4.92929e-05	Up-regulated
LAMA1	2.18555	5.04542e-05	Up-regulated
TTLL9	2.51487	5.09376e-05	Up-regulated
FABP5	2.49896	5.09428e-05	Up-regulated
C4orf47	3.40085	5.64393e-05	Up-regulated
ITIH4	2.17049	5.71894e-05	Up-regulated
TK1	2.11146	5.78246e-05	Up-regulated
IQCG	2.1607	5.78756e-05	Up-regulated
C6orf15	12.1659	5.86411e-05	Up-regulated
HOTAIR	5.64317	6.00021e-05	Up-regulated
PCDHB8	2.54601	6.00196e-05	Up-regulated
RASEF	4.02478	6.11554e-05	Up-regulated
SKAP2	2.07532	6.22088e-05	Up-regulated
ALDH1A1	2.56462	6.29817e-05	Up-regulated
LAMB4	2.41106	6.3242e-05	Up-regulated
C20orf195	3.27107	6.39011e-05	Up-regulated
MCART6	2.05622	6.41825e-05	Up-regulated
BRIP1	2.27067	6.62411e-05	Up-regulated
HIST1H2AE	2.00993	6.73871e-05	Up-regulated
GBP5	2.77087	6.90003e-05	Up-regulated
HOXA4	3.63605	6.99151e-05	Up-regulated
OLFML2A	2.43221	6.99961e-05	Up-regulated
C14orf50	2.62696	7.34475e-05	Up-regulated
CCDC11	3.56627	7.51604e-05	Up-regulated
LOC283314	2.13703	7.57243e-05	Up-regulated
MAB21L2	14.6407	7.70486e-05	Up-regulated
IL7	2.05089	7.98964e-05	Up-regulated
ABCC6P1	2.38616	8.42045e-05	Up-regulated
FAM183A	12.0209	8.66807e-05	Up-regulated
CCDC40	2.16549	8.95815e-05	Up-regulated
PCDHB7	2.3061	9.0683e-05	Up-regulated
DNAJC5B	4.97582	9.11716e-05	Up-regulated
LBX2	3.03928	9.14534e-05	Up-regulated
SERPINI2	3.12333	9.32707e-05	Up-regulated
FANCA	2.09185	9.62516e-05	Up-regulated
LCA5L	2.95883	9.63834e-05	Up-regulated
CA5B	2.00978	9.69198e-05	Up-regulated
HIST1H2BH	5.64957	0.000101611	Up-regulated
SPC24	2.5838	0.000104335	Up-regulated
RDM1	2.33048	0.000109998	Up-regulated
LOC284276	7.22335	0.000110235	Up-regulated
HOXB4	3.83129	0.000113448	Up-regulated
PLEK2	2.36014	0.000115538	Up-regulated
PSORS1C1	2.5625	0.000128601	Up-regulated
TSLP	3.01357	0.000130198	Up-regulated
C3orf15	2.48251	0.000132719	Up-regulated
PABPC1L	2.18271	0.000138076	Up-regulated
MMP25	2.2411	0.000138477	Up-regulated
ORC1L	2.00657	0.000141252	Up-regulated
LRRC46	4.41663	0.000142828	Up-regulated
TMPRSS7	95.2518	0.000144097	Up-regulated
C13orf26	2.70133	0.000147076	Up-regulated
ABP1	3.49177	0.000148108	Up-regulated
SIGLEC1	2.42892	0.000150047	Up-regulated
CYP27B1	15.0156	0.000151786	Up-regulated
SP8	6.53374	0.000165074	Up-regulated
ZNF648	2.25116	0.000165327	Up-regulated
DNAH9	2.47931	0.000166547	Up-regulated
LOC100131496	2.59341	0.000167677	Up-regulated
EDDM3A	12.8638	0.0001738	Up-regulated
MYCBPAP	3.5931	0.000175845	Up-regulated
KRT2	7.54432	0.000179283	Up-regulated
SPATA3	2.99777	0.000184054	Up-regulated
CCDC153	4.8107	0.000186516	Up-regulated
ANO7	2.01915	0.000187964	Up-regulated
OGFRL1	2.01715	0.000188406	Up-regulated
CHIT1	10.3203	0.000190292	Up-regulated
CD80	2.78117	0.000193543	Up-regulated
C3orf16	6.18609	0.000194943	Up-regulated
ALDH3A1	4.93322	0.000197177	Up-regulated
ZNF474	2.71838	0.000203008	Up-regulated
CDC6	2.09708	0.000215082	Up-regulated
RAD54L	2.00555	0.000220199	Up-regulated
FAIM3	2.0228	0.000246127	Up-regulated
RIBC1	2.79713	0.000249088	Up-regulated
CXCL11	5.50899	0.000263171	Up-regulated
HOXA11	9.49163	0.000265508	Up-regulated
RLN2	2.19167	0.000266082	Up-regulated
DPEP1	3.71856	0.000269358	Up-regulated
AFAP1L1	2.41783	0.00027241	Up-regulated
BCL2L14	3.08655	0.000275774	Up-regulated
HLA-J	2.13452	0.000276157	Up-regulated
SYCE2	2.08567	0.000279984	Up-regulated
MARVELD3	2.78762	0.000280816	Up-regulated
FBXO43	2.11402	0.000282443	Up-regulated
CAGE1	2.42418	0.000284602	Up-regulated
SPATA17	4.05273	0.000285938	Up-regulated
FGFBP2	3.48628	0.000286824	Up-regulated
HCG26	2.21766	0.000286907	Up-regulated
ADH7	4.05524	0.0002935	Up-regulated
SLC7A9	2.02107	0.000295732	Up-regulated
GGT8P	5.80242	0.000308898	Up-regulated
POLE2	2.04834	0.000316566	Up-regulated
PSPN	2.5644	0.000320102	Up-regulated
ZGLP1	2.20878	0.000322807	Up-regulated
LAX1	2.90627	0.000325373	Up-regulated
C1orf88	2.32025	0.000327255	Up-regulated
FBXL13	2.31991	0.000330092	Up-regulated
LY6G6D	5.65392	0.000342551	Up-regulated
HOXA11AS	8.61364	0.000357226	Up-regulated
DHRS4L1	2.02567	0.00036566	Up-regulated
SUMF2	2.27747	0.000374479	Up-regulated
CLCNKB	2.6707	0.000377544	Up-regulated
BANK1	2.37668	0.00038183	Up-regulated
TCF23	23.3425	0.000404816	Up-regulated
OR52E2	11.7275	0.000421078	Up-regulated
EMILIN3	2.50489	0.000447054	Up-regulated
BIRC7	5.93585	0.000453624	Up-regulated
HOXC11	4.54084	0.000457231	Up-regulated
C7orf57	3.67307	0.00045819	Up-regulated
LRRC67	2.39261	0.000475939	Up-regulated
ENPEP	2.1038	0.000478299	Up-regulated
DPP4	3.16275	0.000494479	Up-regulated
GBP4	2.11244	0.000507537	Up-regulated
OTOS	2.24445	0.000529385	Up-regulated
C11orf63	2.02226	0.000540626	Up-regulated
ZNF80	2.37104	0.000548682	Up-regulated
FPR3	2.09794	0.000554022	Up-regulated
TBX4	2.52429	0.00055757	Up-regulated
GPR128	54.3049	0.000571484	Up-regulated
SVOPL	9.19654	0.000592123	Up-regulated
FLJ26850	2.56862	0.0006113	Up-regulated
ADAMDEC1	4.73417	0.000620319	Up-regulated
XIRP2	3.14136	0.000629176	Up-regulated
MAK	2.59384	0.000636171	Up-regulated
C11orf21	2.48688	0.000644995	Up-regulated
HSPB6	2.05363	0.000646697	Up-regulated
SPINK8	2.44972	0.000648977	Up-regulated
SPATA12	2.1091	0.000666003	Up-regulated
LRRC8E	3.11922	0.00069254	Up-regulated
WIT1	14.5121	0.000718011	Up-regulated
SLC38A6	2.77947	0.000736152	Up-regulated
GCET2	2.33536	0.000762227	Up-regulated
AVIL	2.73725	0.0008048	Up-regulated
C20orf123	3.14046	0.000810325	Up-regulated
CLEC5A	2.44831	0.000813814	Up-regulated
DNALI1	2.07254	0.000816671	Up-regulated
CCDC65	3.39166	0.00084584	Up-regulated
NCRNA00169	2.19652	0.000850254	Up-regulated
HIGD2B	4.64812	0.000885666	Up-regulated
DCDC2	3.84878	0.000915329	Up-regulated
HOXC5	2.21012	0.000921217	Up-regulated
VOPP1	4.16531	0.000965557	Up-regulated
CFH	3.13538	0.000969029	Up-regulated
2015-03-10	3.96938	0.00099711	Up-regulated
LBP	11.1931	0.00106082	Up-regulated
ST7OT1	2.27392	0.00106106	Up-regulated
CKM	2.12035	0.00106211	Up-regulated
RAMP3	2.62978	0.00106532	Up-regulated
LYZ	2.73831	0.00107079	Up-regulated
OTOA	2.57938	0.00108042	Up-regulated
CDK4	4.65624	0.0011287	Up-regulated
CCT6A	2.27475	0.00114272	Up-regulated
FAM124B	2.05337	0.00115435	Up-regulated
THRSP	2.90131	0.00115706	Up-regulated
HES6	2.01747	0.00115911	Up-regulated
C7orf63	2.14239	0.00117344	Up-regulated
ABCB11	2.50629	0.0011837	Up-regulated
C11orf92	2.15366	0.00118801	Up-regulated
SIGLEC7	2.10648	0.00121507	Up-regulated
LILRA6	2.9388	0.00122437	Up-regulated
SP6	3.05496	0.00124109	Up-regulated
ETV7	2.11534	0.00125343	Up-regulated
BANF2	10.8896	0.00133694	Up-regulated
RAPSN	2.85868	0.00134067	Up-regulated
SAA2	22.4423	0.00134753	Up-regulated
CCDC81	2.69724	0.00135636	Up-regulated
ADAMTSL4	2.0399	0.00137569	Up-regulated
C9orf173	2.06226	0.0014232	Up-regulated
G0S2	2.10742	0.00146342	Up-regulated
CHCHD2	2.38483	0.00146757	Up-regulated
RSPH1	2.81679	0.00149068	Up-regulated
CDK15	5.03895	0.0016533	Up-regulated
C20orf26	3.17835	0.00169044	Up-regulated
TRIM74	2.53052	0.00169427	Up-regulated
ARC	2.0237	0.00173685	Up-regulated
SLC6A16	2.09115	0.00177678	Up-regulated
BPIL1	12.7578	0.001779	Up-regulated
MOCOS	2.29388	0.00180574	Up-regulated
USP29	29.0101	0.00182585	Up-regulated
LOC285205	2.21083	0.00187509	Up-regulated
DNASE2B	3.26846	0.00189524	Up-regulated
WBSCR26	3.70714	0.00190535	Up-regulated
METTL1	5.82858	0.00192647	Up-regulated
SNX31	2.4354	0.00193981	Up-regulated
UBL4B	2.33873	0.00194454	Up-regulated
C6orf123	3.89314	0.00194846	Up-regulated
APOL1	2.38844	0.0019582	Up-regulated
CPA5	4.43057	0.00195889	Up-regulated
MORC1	2.35688	0.00197228	Up-regulated
SLAMF6	2.1895	0.00197779	Up-regulated
ARSF	2.38774	0.00198489	Up-regulated
MDH1B	2.03654	0.00199157	Up-regulated
SLC9A10	4.34762	0.00202621	Up-regulated
PADI1	2.56226	0.00209183	Up-regulated
DSCR6	3.68975	0.00209606	Up-regulated
WNT16	7.15888	0.00216243	Up-regulated
C6orf141	4.36254	0.00218035	Up-regulated
LILRB3	2.31741	0.00218417	Up-regulated
GHRHR	12.9534	0.0022557	Up-regulated
NR1I2	2.12036	0.00225586	Up-regulated
ITLN2	35.8656	0.00227475	Up-regulated
KEL	2.05157	0.00227919	Up-regulated
HOXA9	5.50519	0.002399	Up-regulated
FAM166A	3.13012	0.00244873	Up-regulated
TULP1	3.68275	0.0025225	Up-regulated
TEKT1	4.12858	0.00255612	Up-regulated
LOC285847	2.41588	0.00260591	Up-regulated
LOC284632	3.24135	0.00261241	Up-regulated
FCGR2C	2.06272	0.00261507	Up-regulated
XG	4.60274	0.00261652	Up-regulated
SLC27A6	4.37276	0.00264109	Up-regulated
RSPH4A	3.33483	0.00278043	Up-regulated
HOXB2	3.09003	0.00287202	Up-regulated
MGAM	2.24769	0.00297658	Up-regulated
C9orf47	2.15752	0.00300723	Up-regulated
FN1	2.12756	0.00302647	Up-regulated
TNFSF14	2.94379	0.0031634	Up-regulated
PSORS1C2	5.97939	0.00318255	Up-regulated
WDR38	4.63509	0.00324073	Up-regulated
WDR63	3.60489	0.00324739	Up-regulated
ADAM33	2.54666	0.00329499	Up-regulated
DNAH12	4.09876	0.0033518	Up-regulated
FNDC7	4.11771	0.0034407	Up-regulated
SPA17	2.04259	0.00347899	Up-regulated
DES	2.84436	0.00352103	Up-regulated
CCL27	2.62501	0.00357104	Up-regulated
TWIST1	2.37919	0.00358519	Up-regulated
CD48	2.01995	0.00359102	Up-regulated
PLEKHG6	2.39948	0.00374575	Up-regulated
EFCAB10	3.64919	0.00374903	Up-regulated
NTF4	5.18313	0.00376253	Up-regulated
C15orf48	2.93215	0.00377155	Up-regulated
VN1R2	2.50383	0.00378682	Up-regulated
C21orf7	2.15093	0.00385651	Up-regulated
FAM166B	5.01211	0.00389427	Up-regulated
YSK4	4.54671	0.0040227	Up-regulated
IDO1	7.25003	0.0041639	Up-regulated
ADCYAP1R1	2.07487	0.00427398	Up-regulated
CPA6	3.97627	0.00432121	Up-regulated
ELSPBP1	43.5323	0.00442115	Up-regulated
FHAD1	2.13698	0.00443748	Up-regulated
PYHIN1	2.39026	0.00447795	Up-regulated
C12orf63	2.54219	0.00449214	Up-regulated
GBA3	5.30242	0.00456023	Up-regulated
ELF3	2.81443	0.00459181	Up-regulated
HOXA13	3.40936	0.00466569	Up-regulated
CRYGS	2.39117	0.00475382	Up-regulated
CASC1	2.29503	0.00502973	Up-regulated
OLFML1	2.89676	0.0050334	Up-regulated
HTRA4	4.42252	0.00505877	Up-regulated
CSRP3	6.73075	0.00530683	Up-regulated
RSPH6A	3.26616	0.00566811	Up-regulated
VWA3A	4.64808	0.00567195	Up-regulated
IL22RA1	2.28688	0.00568442	Up-regulated
PLAUR	2.2853	0.0058071	Up-regulated
HIST1H1D	2.12173	0.00583446	Up-regulated
MFAP5	3.62159	0.00592627	Up-regulated
GJD3	2.55536	0.00596407	Up-regulated
AQP2	2.62569	0.005982	Up-regulated
ENTPD8	3.33234	0.00613809	Up-regulated
ST7OT2	17.576	0.00629241	Up-regulated
LHFPL1	2.07025	0.00631185	Up-regulated
COL1A2	2.52394	0.00643466	Up-regulated
WT1	12.5806	0.00643503	Up-regulated
CYP4F3	2.62778	0.006551	Up-regulated
HAO1	4.24446	0.00659159	Up-regulated
NOX4	2.17026	0.00670613	Up-regulated
CXorf58	2.03443	0.00672014	Up-regulated
LILRA4	2.52019	0.00674507	Up-regulated
LAMP3	3.13979	0.00695263	Up-regulated
GSDMC	3.93428	0.00697526	Up-regulated
CATSPER1	2.00106	0.00706985	Up-regulated
KPNA7	86.4048	0.00711295	Up-regulated
[truncated: 221 more rows]
