# Supplementary material for: Transcriptional Characteristics of IDH-Wild Type Glioma Subgroups Highlight the Biological Processes Underlying Heterogeneity of IDH-Wild Type WHO Grade IV Gliomas
Source: Front Cell Dev Biol. 2020 Oct 22;8:580464. doi: 10.3389/fcell.2020.580464 (PMC7642517; doi:10.3389/fcell.2020.580464)
Supplement: Supplementary Table 1 — Distribution of clinicopathological features in TCGA and CGGA databases. [file Data_Sheet_1.ZIP › Supplementary Table 3 TCGA Group C vs Group B DEGs.xlsx]

## Sheet: Sheet1
Gene	P value	FoldChange	Compare C with B
FTHL3	2.69378e-91	0.0156694	Down-regulated
NACAP1	5.79112e-89	0.0453436	Down-regulated
LOC643387	5.49929e-88	0.0245986	Down-regulated
EEF1A1P9	2.09288e-77	0.0888483	Down-regulated
LOC728643	1.74427e-75	0.0496199	Down-regulated
LOC644936	1.16123e-72	0.0207074	Down-regulated
LOC442454	2.37428e-68	0.0796312	Down-regulated
PPIAL4C	1.79656e-65	0.0810724	Down-regulated
HNRNPA3P1	2.17649e-61	0.187907	Down-regulated
PA2G4P4	1.56472e-60	3.56346	Up-regulated
SUMO1P3	1.75151e-54	2.937	Up-regulated
RPL13AP3	3.85105e-54	0.0198342	Down-regulated
TOP1P2	2.43422e-51	0.0169054	Down-regulated
UBE2MP1	4.33066e-49	3.13445	Up-regulated
ATP5EP2	2.76302e-48	5.94055	Up-regulated
GCSH	4.20603e-45	0.107141	Down-regulated
SLC6A10P	2.0196e-41	0.0838292	Down-regulated
EDARADD	5.21092e-41	5.81551	Up-regulated
PABPC3	3.80267e-40	3.27512	Up-regulated
ZNF90	1.15785e-38	4.91169	Up-regulated
ATP6V1C2	2.13303e-38	2.9662	Up-regulated
RPL23P8	1.54541e-37	0.169871	Down-regulated
FAM71D	4.35048e-37	0.264482	Down-regulated
LOC341056	6e-37	0.166407	Down-regulated
GUSBL1	7.60232e-37	0.214251	Down-regulated
C14orf19	8.44693e-37	4.3406	Up-regulated
ATP8B5P	2.84807e-35	0.281291	Down-regulated
CTCFL	6.73534e-35	0.186752	Down-regulated
LOC407835	5.73375e-34	2.39191	Up-regulated
WBP11P1	7.92838e-34	0.184593	Down-regulated
C15orf21	2.48183e-33	0.194565	Down-regulated
H3F3C	2.08127e-30	0.366218	Down-regulated
PMS2L2	3.62461e-30	2.55441	Up-regulated
LOC728758	7.94269e-29	2.22472	Up-regulated
RPL41	1.12882e-28	2.8501	Up-regulated
NBPF7	2.01299e-28	0.0216168	Down-regulated
LRRC37A4	3.50357e-28	0.270778	Down-regulated
LGALS9C	7.16824e-27	0.145393	Down-regulated
GGTLC1	1.56018e-26	0.0321478	Down-regulated
LOC727896	2.04414e-26	0.454002	Down-regulated
RAB6C	3.68414e-26	0.422086	Down-regulated
PGAM4	4.36581e-26	2.39024	Up-regulated
PPIA	7.23735e-26	2.17241	Up-regulated
BAGE2	1.85689e-25	0.0717721	Down-regulated
RPSAP58	2.22319e-25	2.43806	Up-regulated
CDC26	3.26267e-25	0.219321	Down-regulated
RPL17	1.09123e-24	0.418488	Down-regulated
LOC284232	1.28499e-24	2.6961	Up-regulated
SPDYE7P	2.15046e-24	0.237856	Down-regulated
EEF1A1	6.83918e-24	2.08307	Up-regulated
PRDX4	2.05359e-23	2.76434	Up-regulated
MYO18A	2.16677e-22	0.440157	Down-regulated
RPL27	2.25812e-22	2.66572	Up-regulated
H3F3A	3.22771e-22	2.11242	Up-regulated
ID2B	5.58729e-22	0.244912	Down-regulated
CEP170L	1.45996e-21	0.153926	Down-regulated
NSMCE2	1.98357e-21	2.01864	Up-regulated
UQCRHL	2.55313e-21	2.1029	Up-regulated
LSM2	3.3952e-21	2.2533	Up-regulated
LDHA	3.53775e-21	2.53473	Up-regulated
KIAA1109	4.32061e-21	0.436883	Down-regulated
STX8	4.58399e-21	2.03821	Up-regulated
GPR89C	1.30212e-20	2.81322	Up-regulated
VKORC1	1.38106e-20	2.11397	Up-regulated
DHRS4	1.4649e-20	0.483872	Down-regulated
NPIP	2.92931e-20	0.430304	Down-regulated
MFSD2B	7.17825e-20	0.27818	Down-regulated
ZNF322B	9.61311e-20	0.421099	Down-regulated
TIMM8B	1.66005e-19	2.35949	Up-regulated
SULT1A2	1.70876e-19	0.358306	Down-regulated
FAM90A7	3.90263e-19	8.16445	Up-regulated
COMMD1	4.52907e-19	2.04185	Up-regulated
NXT1	4.72463e-19	2.23159	Up-regulated
RPSAP9	5.8448e-19	2.07555	Up-regulated
DST	6.85505e-19	0.45525	Down-regulated
LOC100132832	1.16489e-18	0.335273	Down-regulated
LOC647288	2.55393e-18	0.212077	Down-regulated
FKBP1AP1	3.24602e-18	0.206654	Down-regulated
CA9	3.29922e-18	8.86895	Up-regulated
SEMA3G	3.40868e-18	0.317225	Down-regulated
ANXA2P1	3.91846e-18	3.48034	Up-regulated
NOP10	4.01753e-18	2.03845	Up-regulated
EIF4EBP1	5.03291e-18	2.26589	Up-regulated
LYPLA1	6.22253e-18	2.07944	Up-regulated
PGK1	7.5768e-18	2.44934	Up-regulated
CMC1	1.07922e-17	2.1284	Up-regulated
RMRP	1.71895e-17	28.5031	Up-regulated
SIRPB1	2.47055e-17	0.401773	Down-regulated
LOC441601	2.66032e-17	0.0347098	Down-regulated
MIF	3.12735e-17	2.62638	Up-regulated
MYH6	4.94423e-17	0.136375	Down-regulated
RPS14	6.68015e-17	2.11478	Up-regulated
MYH7B	6.98902e-17	0.27296	Down-regulated
CMTM4	7.07289e-17	0.428435	Down-regulated
NACA2	1.12532e-16	0.469206	Down-regulated
RPS26	1.72317e-16	2.59856	Up-regulated
PRX	1.90579e-16	0.452182	Down-regulated
RPS3A	2.04533e-16	2.33745	Up-regulated
PAR5	2.37163e-16	0.287499	Down-regulated
LOC100216001	2.88821e-16	3.84563	Up-regulated
GPX7	4.68117e-16	2.1961	Up-regulated
RPS15A	5.22268e-16	2.10557	Up-regulated
HIPK2	5.38112e-16	0.42326	Down-regulated
AMY1A	6.08873e-16	0.221062	Down-regulated
RYR1	7.5335e-16	0.307826	Down-regulated
DGKH	7.63995e-16	0.305099	Down-regulated
NCRNA00152	9.45757e-16	3.48608	Up-regulated
ARAP2	1.04858e-15	0.486349	Down-regulated
POTEE	1.71047e-15	2.15599	Up-regulated
TMEM45A	1.83683e-15	3.24263	Up-regulated
PDK1	2.06078e-15	2.54606	Up-regulated
BTBD8	2.08104e-15	0.160142	Down-regulated
ACACB	2.08164e-15	0.47913	Down-regulated
ADAM8	2.15104e-15	5.10841	Up-regulated
C20orf199	2.20431e-15	2.2633	Up-regulated
MAP7	2.28333e-15	0.370202	Down-regulated
ZFP91-CNTF	2.5804e-15	0.101462	Down-regulated
HIST2H2BA	2.58953e-15	0.445882	Down-regulated
IBSP	2.7156e-15	6.58804	Up-regulated
AMY2A	2.80651e-15	0.217722	Down-regulated
STC1	3.29889e-15	4.33124	Up-regulated
RPS29	3.33271e-15	2.21422	Up-regulated
SASH1	3.33587e-15	0.476115	Down-regulated
LOC389634	3.3784e-15	2.38564	Up-regulated
TREM1	4.08505e-15	7.97562	Up-regulated
ARRDC3	4.36666e-15	2.042	Up-regulated
PVT1	5.64558e-15	2.18553	Up-regulated
MCART3P	6.56337e-15	0.13673	Down-regulated
CTAGE1	7.94884e-15	2.48473	Up-regulated
VEGFA	8.65207e-15	4.00392	Up-regulated
OTUD7A	9.34576e-15	0.361807	Down-regulated
RAPGEF3	1.11115e-14	0.423032	Down-regulated
TNXB	1.16289e-14	0.347153	Down-regulated
HDAC11	1.30588e-14	0.451864	Down-regulated
NOX4	1.37866e-14	2.60535	Up-regulated
IL8	1.65997e-14	5.91512	Up-regulated
CT45A1	1.99211e-14	0.140611	Down-regulated
TARP	2.10685e-14	0.359726	Down-regulated
LOC541471	2.212e-14	3.10179	Up-regulated
RPS5	2.28074e-14	2.21034	Up-regulated
SYNE1	2.3668e-14	0.457725	Down-regulated
OR51E1	2.5987e-14	3.83595	Up-regulated
SNORA67	3.36652e-14	5.69654	Up-regulated
C12orf48	4.02465e-14	2.16299	Up-regulated
NET1	4.69563e-14	0.413517	Down-regulated
C7orf68	5.28565e-14	3.54758	Up-regulated
C9orf129	6.42628e-14	0.438193	Down-regulated
MAST4	7.16814e-14	0.427988	Down-regulated
MMP1	7.35262e-14	15.653	Up-regulated
TUBA1C	7.89184e-14	2.59368	Up-regulated
ANKRD19	8.03962e-14	0.495855	Down-regulated
CKS2	8.83858e-14	2.55318	Up-regulated
LOC100170939	9.22185e-14	2.14404	Up-regulated
LOC442459	9.60133e-14	0.157177	Down-regulated
AIFM3	9.89091e-14	0.177127	Down-regulated
SLCO1A2	1.03229e-13	0.222527	Down-regulated
TMSB10	1.03886e-13	2.08437	Up-regulated
C4A	1.85774e-13	0.294763	Down-regulated
SLC7A11	1.85965e-13	0.372851	Down-regulated
C15orf48	1.9358e-13	6.28585	Up-regulated
GOLGA9P	2.23183e-13	0.306221	Down-regulated
SLAMF9	2.58513e-13	9.21436	Up-regulated
PLIN2	2.81247e-13	2.881	Up-regulated
MYOM1	3.08165e-13	0.302901	Down-regulated
FAM63B	3.8592e-13	0.378733	Down-regulated
ADM	3.8621e-13	3.44638	Up-regulated
COX7A2	3.96172e-13	2.06436	Up-regulated
PI3	3.989e-13	47.0487	Up-regulated
IL1R2	4.09255e-13	6.69219	Up-regulated
SMN1	4.47255e-13	2.85238	Up-regulated
HMGN5	4.78463e-13	0.438383	Down-regulated
SORL1	5.71881e-13	0.45479	Down-regulated
SNORD115-26	6.36473e-13	0.162844	Down-regulated
KNDC1	7.92491e-13	0.311452	Down-regulated
DOCK9	8.1357e-13	0.476414	Down-regulated
LYNX1	8.15722e-13	0.482837	Down-regulated
P4HA1	9.20979e-13	2.00047	Up-regulated
CMYA5	9.61226e-13	0.327211	Down-regulated
LOX	9.94863e-13	4.61686	Up-regulated
ABCA2	1.06437e-12	0.402732	Down-regulated
RPPH1	1.06479e-12	17.9286	Up-regulated
TGFBI	1.08147e-12	3.71722	Up-regulated
HIST1H4E	1.12387e-12	7.80537	Up-regulated
GGTLC2	1.23693e-12	0.454742	Down-regulated
AHNAK	1.37722e-12	0.410506	Down-regulated
KCNA2	1.53642e-12	0.361316	Down-regulated
FAM123A	1.76728e-12	0.350877	Down-regulated
PER3	1.83682e-12	0.448065	Down-regulated
GABARAPL3	2.02284e-12	0.383059	Down-regulated
CDKN3	2.03784e-12	2.49526	Up-regulated
MMP9	2.23769e-12	2.96223	Up-regulated
PLEK2	2.38805e-12	3.22111	Up-regulated
SYT15	2.45578e-12	0.210638	Down-regulated
LOC613037	2.77643e-12	3.67229	Up-regulated
GOLGA6B	2.84036e-12	0.404131	Down-regulated
S100A9	2.90643e-12	4.07841	Up-regulated
C12orf39	3.05709e-12	0.149251	Down-regulated
TRPM6	3.69462e-12	0.341753	Down-regulated
ESM1	3.8608e-12	2.58234	Up-regulated
SPAG4	4.17992e-12	4.03197	Up-regulated
CYP19A1	4.23597e-12	3.25076	Up-regulated
NR3C2	4.67982e-12	0.482385	Down-regulated
NACC2	5.06302e-12	0.480049	Down-regulated
DYNC2H1	5.29018e-12	0.4692	Down-regulated
STC2	5.90978e-12	3.44962	Up-regulated
C19orf59	6.17048e-12	13.5872	Up-regulated
LOC100132247	7.00869e-12	2.61692	Up-regulated
ANK3	7.36419e-12	0.321856	Down-regulated
ALPK2	7.73849e-12	7.62347	Up-regulated
FAM176B	7.9823e-12	2.29988	Up-regulated
PGR	8.46007e-12	0.242214	Down-regulated
TRPV5	9.15871e-12	0.197828	Down-regulated
EXOC3L2	1.23721e-11	3.10912	Up-regulated
AQP9	1.48626e-11	5.82192	Up-regulated
CKS1B	1.50294e-11	2.00567	Up-regulated
IL2RA	1.61695e-11	6.00502	Up-regulated
KISS1R	1.91942e-11	7.78397	Up-regulated
HLF	1.98424e-11	0.384092	Down-regulated
FPR2	1.989e-11	6.19145	Up-regulated
TTBK2	2.00368e-11	0.419151	Down-regulated
CLIC1	2.08903e-11	2.0124	Up-regulated
AREG	2.26695e-11	9.16662	Up-regulated
FAM90A1	2.32452e-11	0.44392	Down-regulated
ZSCAN5B	2.38902e-11	0.421781	Down-regulated
OGFRL1	2.43805e-11	0.412133	Down-regulated
FGFR3	2.58035e-11	0.362697	Down-regulated
MPZL2	2.58408e-11	2.09055	Up-regulated
TCEAL6	2.65015e-11	0.421584	Down-regulated
PLEKHG3	2.72535e-11	0.441248	Down-regulated
AKR7A3	2.80215e-11	0.419857	Down-regulated
CD163	2.85499e-11	3.13981	Up-regulated
CYP21A2	2.92391e-11	0.432868	Down-regulated
GLRX	3.02278e-11	2.23792	Up-regulated
TRPV3	3.07592e-11	0.418117	Down-regulated
PIGR	3.93035e-11	0.390864	Down-regulated
PHLDA2	4.35119e-11	3.22628	Up-regulated
CCDC144A	4.56618e-11	0.376865	Down-regulated
SLPI	4.57891e-11	8.24572	Up-regulated
PAQR6	4.66152e-11	0.447732	Down-regulated
TP53TG5	4.88453e-11	0.127414	Down-regulated
KCNE3	5.01068e-11	2.27276	Up-regulated
C4orf6	5.30856e-11	4.15296	Up-regulated
DAAM2	5.32371e-11	0.364951	Down-regulated
SAMD12	5.40553e-11	0.364112	Down-regulated
HEATR4	5.45998e-11	0.464879	Down-regulated
IPCEF1	5.49978e-11	0.351264	Down-regulated
PEX5L	5.79146e-11	0.212569	Down-regulated
DHRS4L1	5.84935e-11	0.434121	Down-regulated
NBEAL1	5.84992e-11	0.30222	Down-regulated
GSTO1	6.33707e-11	2.11812	Up-regulated
ZNF221	6.47229e-11	0.393293	Down-regulated
SLC16A10	7.33903e-11	3.11314	Up-regulated
PRR18	7.35552e-11	0.336196	Down-regulated
ZNF483	7.53186e-11	0.436089	Down-regulated
PDE11A	8.09852e-11	0.421988	Down-regulated
PREX2	8.3922e-11	0.353234	Down-regulated
SLC22A6	8.68336e-11	0.106912	Down-regulated
TEAD4	9.37434e-11	2.05592	Up-regulated
TMSB15B	1.01212e-10	2.34056	Up-regulated
UBE2T	1.11371e-10	2.24643	Up-regulated
CYP2A6	1.12214e-10	0.292792	Down-regulated
TPPP	1.1521e-10	0.235888	Down-regulated
SYCP2	1.25768e-10	0.443173	Down-regulated
LOC440905	1.28184e-10	0.350182	Down-regulated
HIST1H3D	1.31166e-10	4.79007	Up-regulated
CDCA4	1.32139e-10	2.05586	Up-regulated
GPR39	1.36903e-10	2.54421	Up-regulated
CCNB1	1.39934e-10	2.02317	Up-regulated
HSP90AB2P	1.54943e-10	0.446485	Down-regulated
DMBX1	1.75811e-10	6.16399	Up-regulated
KCNN3	1.77086e-10	0.375975	Down-regulated
FAM20A	1.79919e-10	3.16298	Up-regulated
SNORD10	1.82427e-10	16.0439	Up-regulated
RYR3	1.82586e-10	0.399363	Down-regulated
EPPK1	1.88058e-10	0.433914	Down-regulated
HAS2	1.94624e-10	2.44626	Up-regulated
HIST2H4A	2.01131e-10	2.43139	Up-regulated
ST6GALNAC1	2.08757e-10	0.435483	Down-regulated
PTGIR	2.13749e-10	2.35653	Up-regulated
FRMPD2	2.20308e-10	0.194352	Down-regulated
PTPRD	2.28423e-10	0.475931	Down-regulated
MAD2L1	2.42731e-10	2.07577	Up-regulated
CAPN9	2.45112e-10	0.409137	Down-regulated
CD248	2.4529e-10	2.08013	Up-regulated
CCDC144B	2.51886e-10	0.342021	Down-regulated
ACY3	2.52696e-10	0.35769	Down-regulated
RPS21	2.62098e-10	2.02214	Up-regulated
LOC645752	2.71547e-10	0.36336	Down-regulated
PGF	2.80021e-10	2.56776	Up-regulated
CDKL5	2.82843e-10	0.192368	Down-regulated
LOC154761	2.87519e-10	2.61878	Up-regulated
HSPA2	2.98873e-10	0.380109	Down-regulated
TOMM20L	3.09643e-10	2.40141	Up-regulated
MORC1	3.34724e-10	0.398803	Down-regulated
CLIC5	3.36882e-10	0.496415	Down-regulated
ACTG2	3.9563e-10	3.29985	Up-regulated
PSD2	4.14362e-10	0.294556	Down-regulated
NXPH4	4.20122e-10	3.0262	Up-regulated
FCN3	4.70276e-10	4.79684	Up-regulated
RAB11FIP4	4.83703e-10	0.346595	Down-regulated
CPEB3	4.97094e-10	0.485914	Down-regulated
SNORA63	5.60526e-10	12.0519	Up-regulated
C5orf62	5.75715e-10	2.23715	Up-regulated
LGI4	6.31797e-10	0.25479	Down-regulated
NNMT	6.76004e-10	3.81703	Up-regulated
ART1	7.03843e-10	0.205014	Down-regulated
AQP7	7.10137e-10	0.347079	Down-regulated
VSIG4	7.19232e-10	2.93256	Up-regulated
S100A8	7.3608e-10	4.3355	Up-regulated
ULBP2	7.63573e-10	2.20862	Up-regulated
SEMA3F	7.70736e-10	2.71026	Up-regulated
LOC284100	8.02376e-10	0.119267	Down-regulated
HIST1H2BG	8.28513e-10	4.31017	Up-regulated
ATP1A2	8.35762e-10	0.334431	Down-regulated
RAB32	8.48786e-10	2.2399	Up-regulated
LOXL2	8.48886e-10	3.0894	Up-regulated
MAPK13	8.52031e-10	2.33236	Up-regulated
NIPAL3	8.54008e-10	0.481102	Down-regulated
NAV3	8.72084e-10	0.423479	Down-regulated
KCNIP3	9.00328e-10	0.366742	Down-regulated
UBE2C	9.8471e-10	2.35449	Up-regulated
NPW	9.99817e-10	2.95597	Up-regulated
KCNJ15	1.00282e-09	2.85304	Up-regulated
BIRC5	1.03887e-09	2.24419	Up-regulated
DOK2	1.07975e-09	2.03131	Up-regulated
GPBAR1	1.10974e-09	2.05	Up-regulated
HIST1H1D	1.15287e-09	7.32632	Up-regulated
PRDM16	1.18171e-09	0.493335	Down-regulated
ATP10A	1.21719e-09	0.484445	Down-regulated
A2ML1	1.26327e-09	0.254207	Down-regulated
GPX3	1.27544e-09	2.38815	Up-regulated
SLC16A3	1.2755e-09	2.28987	Up-regulated
LOC100130331	1.28775e-09	0.316554	Down-regulated
LOC649330	1.29515e-09	0.483134	Down-regulated
ANPEP	1.3352e-09	3.48791	Up-regulated
PNMAL2	1.35924e-09	0.443163	Down-regulated
LOC349196	1.38286e-09	3.22136	Up-regulated
THBS1	1.39365e-09	2.3735	Up-regulated
C14orf49	1.42797e-09	0.441177	Down-regulated
VWA2	1.44004e-09	0.386773	Down-regulated
FBLIM1	1.46581e-09	2.22523	Up-regulated
CNTN2	1.51773e-09	0.311042	Down-regulated
PAR4	1.58054e-09	0.151869	Down-regulated
FAM115C	1.58383e-09	2.29992	Up-regulated
MMP11	1.61855e-09	3.35885	Up-regulated
MYO5C	1.65626e-09	0.450308	Down-regulated
TEX15	1.83668e-09	0.260358	Down-regulated
SH3TC2	1.84246e-09	0.343412	Down-regulated
UPK3BL	1.89159e-09	2.7599	Up-regulated
OR2A1	1.89364e-09	0.325768	Down-regulated
CHRDL2	1.99717e-09	6.12142	Up-regulated
FGFR2	2.12836e-09	0.475443	Down-regulated
ACSS1	2.13321e-09	0.489008	Down-regulated
EXPH5	2.22586e-09	0.366655	Down-regulated
BZRAP1	2.24558e-09	0.430485	Down-regulated
TRPM3	2.30242e-09	0.275666	Down-regulated
HIST1H4A	2.30348e-09	14.5071	Up-regulated
CEBPD	2.33974e-09	2.00289	Up-regulated
EMX2OS	2.44501e-09	0.410999	Down-regulated
S100A12	2.45458e-09	4.29994	Up-regulated
ISM1	2.58945e-09	0.332657	Down-regulated
AGXT2L1	2.60611e-09	0.310132	Down-regulated
MEGF10	2.63041e-09	0.447301	Down-regulated
ANXA2P2	2.70031e-09	2.25776	Up-regulated
PARD3B	3.01603e-09	0.373094	Down-regulated
PYGM	3.42783e-09	0.226008	Down-regulated
RAB42	3.44878e-09	2.04841	Up-regulated
RNF43	3.5704e-09	0.392514	Down-regulated
PLVAP	3.68742e-09	2.18934	Up-regulated
PTX3	3.70276e-09	4.02795	Up-regulated
SEMA4D	3.80408e-09	0.432218	Down-regulated
ZKSCAN1	3.82306e-09	0.499928	Down-regulated
TREML3	3.88002e-09	4.07883	Up-regulated
DEGS2	3.97119e-09	0.480005	Down-regulated
NAT8L	4.07399e-09	0.456451	Down-regulated
MRC1	4.27674e-09	3.31244	Up-regulated
SERPINH1	4.37563e-09	2.00965	Up-regulated
HIST1H1E	4.39073e-09	9.3579	Up-regulated
LLGL2	4.56153e-09	0.490984	Down-regulated
HIST1H4C	4.72352e-09	15.069	Up-regulated
SYNPO2	5.01954e-09	0.439885	Down-regulated
CCL20	5.04923e-09	6.98749	Up-regulated
CLCNKA	5.0514e-09	0.381981	Down-regulated
IGFBP7	5.72301e-09	2.23174	Up-regulated
HPN	6.05613e-09	0.251318	Down-regulated
RASGRF2	6.1141e-09	0.354405	Down-regulated
EPR1	6.12015e-09	2.23681	Up-regulated
SORCS2	6.21988e-09	0.352415	Down-regulated
MYH15	6.33857e-09	0.293364	Down-regulated
NWD1	6.38077e-09	0.298674	Down-regulated
SLC6A1	6.59584e-09	0.385302	Down-regulated
ACN9	6.73199e-09	2.0734	Up-regulated
CCNB2	6.74216e-09	2.12832	Up-regulated
TAGLN	6.80546e-09	2.1247	Up-regulated
NTSR2	7.05076e-09	0.348901	Down-regulated
ERBB4	7.09515e-09	0.382021	Down-regulated
PLEKHH1	7.60192e-09	0.387657	Down-regulated
CDKL2	7.70631e-09	0.316802	Down-regulated
MS4A4A	8.16781e-09	2.62917	Up-regulated
AMOT	8.36895e-09	0.45413	Down-regulated
KIAA0513	8.42686e-09	0.458672	Down-regulated
ATP1A4	8.45479e-09	0.337532	Down-regulated
SCARNA12	8.57345e-09	3.16438	Up-regulated
DLG2	1.00597e-08	0.400451	Down-regulated
F13A1	1.11543e-08	3.06309	Up-regulated
KIAA1244	1.1891e-08	0.342414	Down-regulated
HLA-G	1.20899e-08	0.309439	Down-regulated
KIAA0754	1.27239e-08	0.341196	Down-regulated
LOC100130933	1.28523e-08	0.330065	Down-regulated
MEP1A	1.30034e-08	0.266106	Down-regulated
TRIB3	1.37017e-08	2.04464	Up-regulated
MRVI1	1.38955e-08	0.449795	Down-regulated
RPL39	1.45323e-08	2.00654	Up-regulated
GRAMD1B	1.51183e-08	0.414569	Down-regulated
TAS2R3	1.53666e-08	0.313909	Down-regulated
KIF1A	1.57058e-08	0.449237	Down-regulated
HIST1H3H	1.66596e-08	3.47118	Up-regulated
PPIAL4G	1.68661e-08	2.35102	Up-regulated
COL3A1	1.69082e-08	2.35604	Up-regulated
AMY2B	1.70919e-08	0.492369	Down-regulated
ACSL6	1.81481e-08	0.452459	Down-regulated
FCGR2B	1.82517e-08	3.07328	Up-regulated
MMP7	1.86465e-08	8.03214	Up-regulated
RPS26P11	1.93527e-08	2.68679	Up-regulated
ATP2B2	1.94254e-08	0.417725	Down-regulated
SRGN	2.02511e-08	2.21812	Up-regulated
LOC643763	2.11197e-08	0.417115	Down-regulated
RASGRF1	2.21183e-08	0.265541	Down-regulated
PRR16	2.22192e-08	2.26336	Up-regulated
SLC1A2	2.27461e-08	0.356037	Down-regulated
CHRNA9	2.28102e-08	2.37967	Up-regulated
MSR1	2.31701e-08	2.14313	Up-regulated
BAIAP3	2.32143e-08	0.367542	Down-regulated
LILRA5	2.32967e-08	3.83951	Up-regulated
CCL8	2.38071e-08	2.12919	Up-regulated
NEB	2.51566e-08	0.486245	Down-regulated
TDGF1	2.60429e-08	0.425996	Down-regulated
CDS1	2.67747e-08	0.300837	Down-regulated
JAKMIP3	2.68471e-08	0.35929	Down-regulated
SPC25	2.74909e-08	2.03297	Up-regulated
SLC13A3	2.89398e-08	0.44873	Down-regulated
TIMP1	2.97853e-08	2.33182	Up-regulated
HIST1H4J	2.98852e-08	2.75412	Up-regulated
CAPN13	3.01226e-08	0.217765	Down-regulated
MYO1G	3.04584e-08	2.52993	Up-regulated
C4orf50	3.1824e-08	0.197732	Down-regulated
POLE2	3.36297e-08	2.05706	Up-regulated
HIST1H2AD	3.42712e-08	11.1967	Up-regulated
LGALS1	3.45288e-08	2.03216	Up-regulated
DNAH7	3.47411e-08	0.389193	Down-regulated
PLA2G2A	3.7032e-08	13.8912	Up-regulated
GABRG1	3.76239e-08	0.127635	Down-regulated
LOC100130386	3.86223e-08	0.410707	Down-regulated
TAOK1	4.03935e-08	0.356921	Down-regulated
MS4A6A	4.09199e-08	2.41909	Up-regulated
ITGB3	4.18181e-08	2.01177	Up-regulated
ADARB2	4.35917e-08	0.222041	Down-regulated
HRNR	4.44186e-08	0.322279	Down-regulated
CYP8B1	4.52074e-08	0.484407	Down-regulated
CPA4	4.76496e-08	2.79115	Up-regulated
TMC1	4.80007e-08	0.423605	Down-regulated
HPSE2	4.94295e-08	0.142821	Down-regulated
DCHS2	4.98784e-08	0.347699	Down-regulated
GRIN2C	5.06885e-08	0.323077	Down-regulated
FAM162B	5.23722e-08	2.48798	Up-regulated
C7orf41	5.44604e-08	0.378908	Down-regulated
MRO	5.45981e-08	0.478674	Down-regulated
KDELR3	5.50226e-08	2.91452	Up-regulated
TTLL7	5.53791e-08	0.498127	Down-regulated
RUNDC2A	5.55338e-08	0.464688	Down-regulated
PAIP2B	5.72296e-08	0.3187	Down-regulated
C1QL1	5.7751e-08	2.86894	Up-regulated
SECTM1	5.78177e-08	2.2656	Up-regulated
ALDH1A1	5.78813e-08	0.335169	Down-regulated
GPR89B	5.79356e-08	2.28947	Up-regulated
CD70	5.84031e-08	4.72682	Up-regulated
TRPC6	5.91862e-08	2.05798	Up-regulated
HIST1H3C	5.96222e-08	11.5612	Up-regulated
CT45A5	6.11328e-08	0.310209	Down-regulated
SCARNA10	6.26113e-08	14.422	Up-regulated
DEFA1B	6.506e-08	11.9816	Up-regulated
LRAT	6.68298e-08	0.407863	Down-regulated
LDB3	6.8529e-08	0.269275	Down-regulated
CTRB2	7.07178e-08	0.194108	Down-regulated
S100A4	7.13583e-08	2.73602	Up-regulated
KEL	7.16858e-08	0.448223	Down-regulated
SYNJ2	7.18809e-08	0.4586	Down-regulated
OPALIN	7.27169e-08	0.157138	Down-regulated
HBG2	7.30858e-08	4.74715	Up-regulated
CLCA4	7.35129e-08	0.258317	Down-regulated
ATP8A1	7.54444e-08	0.404177	Down-regulated
KCNJ10	7.80706e-08	0.452299	Down-regulated
PRSS54	7.90451e-08	0.448316	Down-regulated
HIST1H1B	8.09636e-08	13.0102	Up-regulated
AURKB	8.14444e-08	2.03299	Up-regulated
ADAMDEC1	8.24307e-08	2.78688	Up-regulated
NEBL	8.2623e-08	0.48592	Down-regulated
SEC14L5	8.36025e-08	0.247743	Down-regulated
SCD	8.52472e-08	0.486511	Down-regulated
MGAT4C	8.56056e-08	0.399751	Down-regulated
C1orf175	8.73327e-08	0.481201	Down-regulated
HIST1H4D	9.03088e-08	16.2151	Up-regulated
TMEM229A	9.33693e-08	0.367652	Down-regulated
SUMO4	9.39865e-08	2.72317	Up-regulated
HIST1H2BK	9.41519e-08	2.03528	Up-regulated
RGS2	9.5956e-08	2.81246	Up-regulated
PLIN4	9.84942e-08	0.287288	Down-regulated
SLC6A13	9.95286e-08	0.360547	Down-regulated
EREG	1.04552e-07	15.0139	Up-regulated
GSTM2P1	1.09374e-07	0.431886	Down-regulated
LOC339788	1.10782e-07	0.460105	Down-regulated
LOC647946	1.14205e-07	2.19869	Up-regulated
CNN2	1.18133e-07	2.05368	Up-regulated
PPARGC1A	1.22439e-07	0.481091	Down-regulated
IFI30	1.22741e-07	2.08438	Up-regulated
OR2L2	1.25531e-07	0.227918	Down-regulated
CCL19	1.31527e-07	0.198038	Down-regulated
PLCH1	1.35099e-07	0.404625	Down-regulated
CFHR3	1.37734e-07	0.146249	Down-regulated
RYR2	1.38738e-07	0.173262	Down-regulated
BARX1	1.4195e-07	7.06346	Up-regulated
TFPI	1.42551e-07	2.02167	Up-regulated
UBXN7	1.52235e-07	0.492682	Down-regulated
CCDC144C	1.52747e-07	0.442875	Down-regulated
UCN2	1.53681e-07	2.66838	Up-regulated
TSGA10	1.57276e-07	0.485231	Down-regulated
CD163L1	1.62411e-07	2.70798	Up-regulated
SCARNA2	1.67375e-07	10.0902	Up-regulated
DSP	1.70252e-07	0.390097	Down-regulated
C10orf105	1.81064e-07	0.304515	Down-regulated
MYH7	1.86915e-07	0.332766	Down-regulated
HIST1H3B	1.96719e-07	15.64	Up-regulated
SCN2B	2.06537e-07	0.364487	Down-regulated
C11orf42	2.11599e-07	0.427476	Down-regulated
CD14	2.13384e-07	2.12184	Up-regulated
ZDHHC8P1	2.1971e-07	0.451948	Down-regulated
EPB49	2.29114e-07	0.492628	Down-regulated
INE2	2.40666e-07	0.252732	Down-regulated
CD1D	2.4464e-07	2.41646	Up-regulated
SLC26A9	2.46021e-07	0.353471	Down-regulated
RAPGEF5	2.60862e-07	0.442109	Down-regulated
SPTB	2.80374e-07	0.394782	Down-regulated
C11orf92	2.81781e-07	0.477501	Down-regulated
SERPINE1	2.83187e-07	2.52745	Up-regulated
PPFIA2	2.92829e-07	0.375304	Down-regulated
ERMN	2.97135e-07	0.324187	Down-regulated
MFAP2	3.05653e-07	4.73398	Up-regulated
SLC39A12	3.13719e-07	0.478741	Down-regulated
CCL7	3.26947e-07	5.6748	Up-regulated
MORF4	3.28478e-07	2.03289	Up-regulated
RHOXF2B	3.36942e-07	3.95449	Up-regulated
PPP2R2C	3.53066e-07	0.300757	Down-regulated
LOC387646	3.70779e-07	0.458695	Down-regulated
RELN	3.72276e-07	0.195905	Down-regulated
CTHRC1	4.17771e-07	3.2186	Up-regulated
STOX2	4.1784e-07	0.435166	Down-regulated
SPON2	4.42701e-07	2.26746	Up-regulated
ST14	4.49807e-07	2.13187	Up-regulated
MRPL14	4.49858e-07	2.05019	Up-regulated
BCO2	4.52438e-07	0.402155	Down-regulated
CHAD	4.52632e-07	0.264349	Down-regulated
LOC283999	4.66804e-07	0.21839	Down-regulated
IL10	4.93704e-07	2.66079	Up-regulated
DGKK	5.08995e-07	0.103108	Down-regulated
FAM107A	5.15265e-07	0.49328	Down-regulated
EMX2	5.16655e-07	0.497524	Down-regulated
FBXO2	5.20328e-07	0.36092	Down-regulated
DSG1	5.24473e-07	0.373459	Down-regulated
LNPEP	5.26465e-07	0.466753	Down-regulated
KIAA0319	5.30918e-07	0.337043	Down-regulated
C8orf4	5.31273e-07	2.06566	Up-regulated
FAM180A	5.34104e-07	4.4629	Up-regulated
SDPR	5.38969e-07	0.415012	Down-regulated
GAL	5.43859e-07	5.46851	Up-regulated
KIF19	5.72259e-07	0.216011	Down-regulated
PTPRB	5.76637e-07	0.107951	Down-regulated
TNR	5.90974e-07	0.269869	Down-regulated
PRG2	5.94103e-07	2.12224	Up-regulated
HIC1	6.12753e-07	2.01088	Up-regulated
C11orf20	6.26149e-07	0.434505	Down-regulated
C1orf110	6.32502e-07	0.331155	Down-regulated
TMEM74	6.57603e-07	0.370185	Down-regulated
RP1	6.59774e-07	0.373938	Down-regulated
HYDIN	6.605e-07	0.376968	Down-regulated
RORB	6.77721e-07	0.380383	Down-regulated
HIST1H2BH	6.7777e-07	2.23389	Up-regulated
ADRA1A	6.98166e-07	0.492745	Down-regulated
TDO2	7.04147e-07	4.80273	Up-regulated
NKAIN2	7.1207e-07	0.308267	Down-regulated
SNORA57	7.28769e-07	13.5162	Up-regulated
DMP1	7.31014e-07	2.44716	Up-regulated
SLC6A11	7.36886e-07	0.249425	Down-regulated
PLIN1	7.38678e-07	0.18154	Down-regulated
CT45A3	7.39628e-07	0.198842	Down-regulated
TNFSF12-TNFSF13	7.56559e-07	2.80226	Up-regulated
CD22	7.75532e-07	0.312558	Down-regulated
ESPN	7.77076e-07	4.3461	Up-regulated
SIGLEC7	7.93865e-07	2.14204	Up-regulated
CFD	7.98314e-07	2.30633	Up-regulated
KCNJ9	8.011e-07	0.400433	Down-regulated
MOBP	8.3425e-07	0.263076	Down-regulated
VHLL	8.35377e-07	2.94594	Up-regulated
MGC14436	8.49155e-07	0.353922	Down-regulated
KIAA1377	8.50213e-07	0.379664	Down-regulated
SCARNA5	8.58519e-07	19.5238	Up-regulated
NPC1L1	8.72938e-07	3.30165	Up-regulated
KCNB1	8.84541e-07	0.340897	Down-regulated
ACBD7	8.86408e-07	0.344872	Down-regulated
CCDC141	9.39203e-07	0.405913	Down-regulated
TTPA	9.52383e-07	0.388581	Down-regulated
CARNS1	9.56112e-07	0.243401	Down-regulated
LCOR	9.86219e-07	0.436404	Down-regulated
PLCXD3	9.87935e-07	0.34821	Down-regulated
PTGER1	1.00326e-06	2.35212	Up-regulated
SNORD116-4	1.02359e-06	0.435934	Down-regulated
LEFTY2	1.03741e-06	2.27182	Up-regulated
SGIP1	1.05382e-06	0.487369	Down-regulated
AATK	1.06913e-06	0.359597	Down-regulated
LILRA4	1.08793e-06	0.42047	Down-regulated
TMEM150B	1.10747e-06	2.76151	Up-regulated
GOLGA6A	1.11627e-06	0.481052	Down-regulated
RACGAP1P	1.14352e-06	0.473413	Down-regulated
OR5K1	1.15879e-06	0.111846	Down-regulated
LIF	1.1591e-06	2.10543	Up-regulated
SAA2	1.17811e-06	11.7834	Up-regulated
ADCYAP1R1	1.19403e-06	0.404027	Down-regulated
ZNF536	1.20483e-06	0.363703	Down-regulated
SLC22A10	1.21373e-06	0.369623	Down-regulated
SLC7A2	1.2152e-06	0.364554	Down-regulated
PCOLCE	1.21759e-06	3.45146	Up-regulated
CYP4B1	1.25634e-06	0.22131	Down-regulated
HOXB9	1.25907e-06	8.0707	Up-regulated
LUM	1.26228e-06	3.211	Up-regulated
KLHL34	1.28921e-06	0.37788	Down-regulated
PCDHB1	1.29183e-06	0.393224	Down-regulated
SMAGP	1.29198e-06	2.00792	Up-regulated
F12	1.30719e-06	2.42905	Up-regulated
FLJ42875	1.30791e-06	0.467194	Down-regulated
NT5C1A	1.30991e-06	0.316722	Down-regulated
HIST1H3F	1.33023e-06	17.1582	Up-regulated
SPINK8	1.3468e-06	2.3399	Up-regulated
LRRC43	1.35752e-06	0.462315	Down-regulated
SAA1	1.36746e-06	10.3395	Up-regulated
UNC13A	1.37508e-06	0.425308	Down-regulated
ALS2CR12	1.39839e-06	0.339643	Down-regulated
C1orf95	1.42153e-06	0.357189	Down-regulated
GPR84	1.44992e-06	2.41498	Up-regulated
CYS1	1.52229e-06	0.439972	Down-regulated
RSPH1	1.52509e-06	0.341398	Down-regulated
SNORD115-13	1.54319e-06	0.126262	Down-regulated
LIPE	1.57737e-06	0.428271	Down-regulated
TTC36	1.58994e-06	2.03112	Up-regulated
PCOLCE2	1.59648e-06	2.11203	Up-regulated
EFHD1	1.61597e-06	0.497945	Down-regulated
HIST1H2AM	1.63804e-06	5.20828	Up-regulated
KYNU	1.66964e-06	2.03268	Up-regulated
SYT9	1.67473e-06	0.373457	Down-regulated
IQUB	1.67817e-06	0.459932	Down-regulated
KIF6	1.6853e-06	0.492881	Down-regulated
NTRK2	1.69565e-06	0.48919	Down-regulated
SLFN12L	1.71555e-06	0.444498	Down-regulated
TMEM144	1.72178e-06	0.438712	Down-regulated
GPR37	1.73172e-06	0.478057	Down-regulated
LEMD1	1.73235e-06	4.06119	Up-regulated
FLG	1.77219e-06	0.29013	Down-regulated
IL20RA	1.78575e-06	0.344554	Down-regulated
GHRHR	1.79406e-06	0.291301	Down-regulated
AMAC1	1.80104e-06	0.0959375	Down-regulated
COL6A3	1.83616e-06	3.69518	Up-regulated
PITPNM3	1.87232e-06	0.451934	Down-regulated
SIDT1	1.89308e-06	0.423455	Down-regulated
ENDOU	1.9035e-06	0.451204	Down-regulated
PIN1L	1.96354e-06	0.401819	Down-regulated
VAMP8	2.06337e-06	2.10716	Up-regulated
GRM3	2.066e-06	0.460873	Down-regulated
TMEM88B	2.10444e-06	0.217528	Down-regulated
TFR2	2.11615e-06	2.28198	Up-regulated
PADI2	2.13933e-06	0.474525	Down-regulated
SV2C	2.15723e-06	0.280754	Down-regulated
PAPL	2.15888e-06	0.358317	Down-regulated
CRABP2	2.19821e-06	4.64564	Up-regulated
ZCCHC16	2.21039e-06	0.32831	Down-regulated
DOC2B	2.21701e-06	0.445021	Down-regulated
FCGR3A	2.25348e-06	2.13679	Up-regulated
MT1E	2.34405e-06	0.479701	Down-regulated
CXCL3	2.34926e-06	4.74439	Up-regulated
CSRNP3	2.41466e-06	0.423094	Down-regulated
ALDH3B2	2.41798e-06	0.340183	Down-regulated
HS6ST3	2.43683e-06	0.373992	Down-regulated
MYO1A	2.43748e-06	0.491572	Down-regulated
KCNK4	2.45056e-06	0.423484	Down-regulated
FCGR1A	2.49619e-06	2.10689	Up-regulated
DAPL1	2.49818e-06	7.61118	Up-regulated
FAM196B	2.50128e-06	0.346678	Down-regulated
P4HA3	2.54458e-06	2.98651	Up-regulated
EEF1DP3	2.57771e-06	0.466329	Down-regulated
CTNNA3	2.57864e-06	0.419247	Down-regulated
SCARNA16	2.61525e-06	4.21574	Up-regulated
NODAL	2.63121e-06	2.53466	Up-regulated
PAH	2.73746e-06	0.340333	Down-regulated
RNASE2	2.76922e-06	2.92354	Up-regulated
LY96	2.80628e-06	2.48997	Up-regulated
SNORA10	2.80703e-06	11.8213	Up-regulated
PCDHGA2	2.84064e-06	0.451522	Down-regulated
FAM26F	2.86617e-06	2.32676	Up-regulated
RHAG	2.93379e-06	7.62218	Up-regulated
OLFML2B	2.957e-06	2.21388	Up-regulated
NRG3	2.97526e-06	0.427238	Down-regulated
KLHL32	2.98286e-06	0.383109	Down-regulated
CA4	3.02562e-06	0.0810691	Down-regulated
TTC22	3.04895e-06	0.322456	Down-regulated
FXYD1	3.0804e-06	0.37259	Down-regulated
HIST1H2BO	3.16916e-06	5.08994	Up-regulated
MMP8	3.2364e-06	8.56448	Up-regulated
CACNA1S	3.28414e-06	0.133175	Down-regulated
WNT10A	3.31478e-06	4.08476	Up-regulated
TRPV6	3.36259e-06	0.378142	Down-regulated
KIAA1045	3.43218e-06	0.334254	Down-regulated
CD36	3.45981e-06	2.09177	Up-regulated
HOXC6	3.52041e-06	2.19747	Up-regulated
PXDNL	3.62842e-06	2.42996	Up-regulated
SLN	3.67063e-06	3.04717	Up-regulated
CHADL	3.68548e-06	0.462437	Down-regulated
SRPX2	3.71278e-06	2.15182	Up-regulated
HK3	3.73134e-06	2.17023	Up-regulated
JAKMIP1	3.7419e-06	0.30562	Down-regulated
PGM5P2	3.85886e-06	0.444386	Down-regulated
CDYL2	3.87172e-06	0.47088	Down-regulated
PTGS2	3.98938e-06	2.80858	Up-regulated
PLK5P	3.99774e-06	0.440916	Down-regulated
SOCS7	4.14987e-06	0.475836	Down-regulated
MPL	4.23383e-06	0.492566	Down-regulated
SLC24A2	4.26577e-06	0.264122	Down-regulated
TMSB15A	4.34357e-06	3.00113	Up-regulated
GPC5	4.55302e-06	0.367678	Down-regulated
VWA3B	4.57856e-06	0.375659	Down-regulated
CNGA4	4.58627e-06	0.320744	Down-regulated
SLC22A18AS	4.84719e-06	2.34915	Up-regulated
RANBP3L	5.04189e-06	0.464341	Down-regulated
CYP7B1	5.05866e-06	0.345031	Down-regulated
MGP	5.23753e-06	2.30408	Up-regulated
SPOCD1	5.29513e-06	2.52329	Up-regulated
TRPC5	5.34028e-06	0.227091	Down-regulated
C1orf161	5.42516e-06	0.347292	Down-regulated
PLAC1	5.5109e-06	3.6553	Up-regulated
CYP2A7	5.59086e-06	0.197945	Down-regulated
CXorf58	5.66704e-06	0.43762	Down-regulated
CSF3	5.7124e-06	9.50467	Up-regulated
HHATL	5.73766e-06	0.401828	Down-regulated
C10orf81	5.73777e-06	2.67793	Up-regulated
CSTA	5.83082e-06	2.08033	Up-regulated
LOC286002	5.88081e-06	0.28614	Down-regulated
SNORA76	6.08415e-06	12.1847	Up-regulated
CPNE6	6.11665e-06	0.249727	Down-regulated
TFCP2L1	6.12034e-06	0.268941	Down-regulated
SOST	6.17746e-06	6.25918	Up-regulated
COL6A2	6.22787e-06	3.32737	Up-regulated
ARRDC2	6.34443e-06	0.470362	Down-regulated
ZNF366	6.34994e-06	0.481055	Down-regulated
NAMPT	6.57492e-06	2.14768	Up-regulated
PCLO	6.6305e-06	0.331314	Down-regulated
LOC647121	6.72455e-06	0.476502	Down-regulated
C9orf122	6.80826e-06	0.31401	Down-regulated
FPR1	6.84409e-06	2.46986	Up-regulated
GAS2L2	6.84511e-06	0.370847	Down-regulated
GPR65	6.8813e-06	2.00625	Up-regulated
PTTG3P	7.06353e-06	0.405113	Down-regulated
CCDC146	7.18304e-06	0.490418	Down-regulated
ANKRD36BP1	7.19289e-06	0.474908	Down-regulated
LECT1	7.22144e-06	0.445094	Down-regulated
NPFFR1	7.33928e-06	0.303075	Down-regulated
PRO0628	7.43271e-06	3.18811	Up-regulated
CCL21	7.45105e-06	0.232865	Down-regulated
APOB	7.56308e-06	0.481408	Down-regulated
HOXA13	7.77441e-06	2.34775	Up-regulated
NEK5	8.09491e-06	0.232677	Down-regulated
ACSM1	8.51131e-06	0.416512	Down-regulated
DPP10	8.57667e-06	0.45033	Down-regulated
SNORA48	8.77668e-06	21.8647	Up-regulated
LRRC15	8.85122e-06	8.70178	Up-regulated
GPR62	8.96954e-06	0.367064	Down-regulated
FLJ16779	8.97769e-06	0.457116	Down-regulated
BSN	9.03565e-06	0.438535	Down-regulated
C10orf90	9.3833e-06	0.475058	Down-regulated
RETN	9.48514e-06	4.25309	Up-regulated
SLC9A2	9.68296e-06	0.438389	Down-regulated
EGFL6	9.72818e-06	2.1947	Up-regulated
LIMS3	9.78817e-06	2.96678	Up-regulated
SLC28A2	9.78943e-06	0.291735	Down-regulated
CT45A4	1.02931e-05	0.239493	Down-regulated
NOS1	1.03427e-05	0.446413	Down-regulated
PPYR1	1.04175e-05	0.303813	Down-regulated
FAM23A	1.07431e-05	2.88802	Up-regulated
C5orf46	1.09992e-05	23.3364	Up-regulated
FAM187B	1.10355e-05	0.311252	Down-regulated
PLCL1	1.10462e-05	0.45168	Down-regulated
SIGLEC12	1.10716e-05	5.20395	Up-regulated
DLGAP2	1.10956e-05	0.296095	Down-regulated
FAM81A	1.11906e-05	0.498082	Down-regulated
GRM5	1.12135e-05	0.307871	Down-regulated
FCGR3B	1.13445e-05	2.36928	Up-regulated
KCNQ3	1.15315e-05	0.46227	Down-regulated
RS1	1.15728e-05	0.389895	Down-regulated
PCDHB4	1.15746e-05	0.477242	Down-regulated
TTC18	1.16106e-05	0.398688	Down-regulated
KRT2	1.169e-05	0.335052	Down-regulated
PKD1L2	1.17314e-05	0.392232	Down-regulated
CXorf22	1.17461e-05	0.18087	Down-regulated
AMZ1	1.17973e-05	0.487226	Down-regulated
LGALS3	1.21275e-05	2.56848	Up-regulated
PLEKHA6	1.21771e-05	0.362503	Down-regulated
KIAA1598	1.22756e-05	0.481446	Down-regulated
CASKIN1	1.23432e-05	0.485982	Down-regulated
OR2H2	1.23632e-05	0.488712	Down-regulated
CYP11A1	1.25345e-05	0.448583	Down-regulated
HLX	1.25772e-05	2.18579	Up-regulated
CD48	1.28616e-05	2.0421	Up-regulated
B3GAT2	1.2862e-05	0.393069	Down-regulated
HIST1H2AL	1.29418e-05	5.43677	Up-regulated
LOC100233209	1.30228e-05	2.17946	Up-regulated
ARMC4	1.32309e-05	0.483142	Down-regulated
SPINK1	1.32973e-05	8.68111	Up-regulated
AMH	1.33308e-05	2.48207	Up-regulated
2015-09-04	1.3401e-05	0.399952	Down-regulated
GPR142	1.34207e-05	0.401712	Down-regulated
PRKACG	1.34641e-05	0.236189	Down-regulated
FSTL5	1.35451e-05	0.353504	Down-regulated
MCF2	1.36779e-05	0.326134	Down-regulated
ZNF831	1.43234e-05	0.416574	Down-regulated
TSNAX-DISC1	1.44628e-05	3.45931	Up-regulated
GPIHBP1	1.46718e-05	0.38838	Down-regulated
CXCL13	1.48317e-05	15.6747	Up-regulated
ALOX5AP	1.50689e-05	2.13965	Up-regulated
CCDC81	1.50848e-05	0.392729	Down-regulated
PNMA3	1.51734e-05	0.47604	Down-regulated
CFTR	1.52107e-05	0.177535	Down-regulated
C19orf69	1.52221e-05	2.14488	Up-regulated
PLCH2	1.65705e-05	0.401273	Down-regulated
CCL26	1.6778e-05	5.12607	Up-regulated
NALCN	1.68886e-05	0.477758	Down-regulated
SLC18A3	1.69188e-05	2.70071	Up-regulated
SNORA53	1.69894e-05	5.29225	Up-regulated
AK5	1.70852e-05	0.368782	Down-regulated
ASPA	1.73779e-05	0.457824	Down-regulated
CD72	1.74237e-05	2.00628	Up-regulated
IGSF10	1.74658e-05	0.460554	Down-regulated
SRCIN1	1.75866e-05	0.392609	Down-regulated
C15orf54	1.77051e-05	2.39361	Up-regulated
GNAL	1.80998e-05	0.326807	Down-regulated
PRODH	1.82277e-05	0.445445	Down-regulated
LHFPL1	1.88545e-05	0.471447	Down-regulated
PLP2	1.90457e-05	2.06556	Up-regulated
FER1L4	1.94721e-05	2.87557	Up-regulated
TPTE2P3	1.95356e-05	0.421763	Down-regulated
KRT19	1.9569e-05	0.299906	Down-regulated
CXorf59	1.9866e-05	0.133301	Down-regulated
CRIP1	1.99628e-05	2.00906	Up-regulated
ZC3H11A	2.00482e-05	0.455644	Down-regulated
CAV1	2.05184e-05	2.03331	Up-regulated
TBR1	2.06094e-05	0.353347	Down-regulated
SLC26A4	2.07198e-05	0.463503	Down-regulated
MMP13	2.1023e-05	96.2247	Up-regulated
CGB	2.12523e-05	0.132485	Down-regulated
PPP1R16B	2.13958e-05	0.454882	Down-regulated
ABCD2	2.16854e-05	0.486818	Down-regulated
CAMP	2.18446e-05	22.0172	Up-regulated
IGFBP3	2.18807e-05	2.03673	Up-regulated
RGS7	2.26251e-05	0.434779	Down-regulated
ASPDH	2.30409e-05	0.468437	Down-regulated
SNORA81	2.32618e-05	4.69775	Up-regulated
HIST1H2BB	2.33209e-05	25.9898	Up-regulated
PIK3C2B	2.33746e-05	0.382294	Down-regulated
FRMPD4	2.44293e-05	0.244852	Down-regulated
DAZ1	2.44336e-05	299.355	Up-regulated
BTBD16	2.48254e-05	0.368137	Down-regulated
GOLGA7B	2.49919e-05	0.462166	Down-regulated
ASPN	2.51077e-05	2.7594	Up-regulated
SGCD	2.53703e-05	0.434155	Down-regulated
HSD11B2	2.55693e-05	2.02777	Up-regulated
SPATS1	2.57149e-05	0.179436	Down-regulated
DNAH5	2.65137e-05	0.321924	Down-regulated
KRT75	2.75356e-05	3.69671	Up-regulated
GPR109A	2.76481e-05	2.54975	Up-regulated
C21orf131	2.80278e-05	0.475423	Down-regulated
CNTNAP4	2.89326e-05	0.270186	Down-regulated
SNORA6	2.97124e-05	17.2863	Up-regulated
S100P	3.03138e-05	2.80309	Up-regulated
OSR1	3.03553e-05	2.18468	Up-regulated
ABCC3	3.05448e-05	2.14824	Up-regulated
TMEM151A	3.09491e-05	0.3953	Down-regulated
GJC2	3.10701e-05	0.401491	Down-regulated
SNAI2	3.11283e-05	2.4292	Up-regulated
DOCK5	3.12753e-05	0.416604	Down-regulated
MYH14	3.12767e-05	0.40894	Down-regulated
ENTHD1	3.16047e-05	5.72388	Up-regulated
KIAA1107	3.1984e-05	0.495282	Down-regulated
SNORD97	3.22558e-05	11.2477	Up-regulated
CXorf30	3.2497e-05	0.231411	Down-regulated
WDR65	3.28603e-05	0.161572	Down-regulated
PABPC1P2	3.29154e-05	0.0861905	Down-regulated
LOC153328	3.35259e-05	0.369646	Down-regulated
KCNA1	3.3959e-05	0.469608	Down-regulated
THSD7A	3.45489e-05	0.498227	Down-regulated
CAMK4	3.46403e-05	0.372383	Down-regulated
MATK	3.47841e-05	0.384056	Down-regulated
HIST1H2AB	3.50089e-05	11.2118	Up-regulated
CCDC129	3.51242e-05	0.203519	Down-regulated
MAS1	3.56495e-05	0.167301	Down-regulated
SNORD17	3.5956e-05	12.8542	Up-regulated
KIF5A	3.59706e-05	0.425474	Down-regulated
CILP2	3.61707e-05	5.30273	Up-regulated
TERC	3.67418e-05	5.59363	Up-regulated
FAM131C	3.68663e-05	0.42181	Down-regulated
C10orf79	3.6891e-05	0.294047	Down-regulated
C12orf63	3.71351e-05	0.258738	Down-regulated
MME	3.73599e-05	8.85863	Up-regulated
C1orf115	3.79715e-05	0.49937	Down-regulated
DNAH12	3.84182e-05	0.321399	Down-regulated
LOC151009	3.87569e-05	0.331187	Down-regulated
CYP2D6	3.90824e-05	0.494111	Down-regulated
TTLL10	3.95739e-05	0.184168	Down-regulated
CALN1	4.00109e-05	0.239788	Down-regulated
ANKS1B	4.0803e-05	0.446841	Down-regulated
LYVE1	4.10009e-05	2.46875	Up-regulated
CLEC2B	4.13477e-05	2.23864	Up-regulated
CR2	4.14368e-05	0.377948	Down-regulated
IGSF1	4.14427e-05	0.422885	Down-regulated
CCL18	4.21434e-05	4.01408	Up-regulated
IKZF3	4.30075e-05	0.420377	Down-regulated
VWA5B2	4.33059e-05	0.382868	Down-regulated
HAL	4.42131e-05	2.52124	Up-regulated
KIF25	4.48668e-05	0.378498	Down-regulated
NFKBIZ	4.55246e-05	2.05489	Up-regulated
IL11	4.56693e-05	3.35759	Up-regulated
OR2L13	4.62468e-05	0.363277	Down-regulated
SLC7A14	4.6661e-05	0.395519	Down-regulated
KCNA5	4.69254e-05	0.314546	Down-regulated
HMGCS2	4.694e-05	0.0796735	Down-regulated
FXYD4	4.70298e-05	0.203839	Down-regulated
RARRES1	4.87201e-05	6.0448	Up-regulated
KIR3DX1	4.97861e-05	0.407188	Down-regulated
CCDC39	5.06576e-05	0.339523	Down-regulated
SLC38A4	5.21947e-05	16.9937	Up-regulated
SMYD1	5.24965e-05	0.153327	Down-regulated
SEMA3D	5.32156e-05	0.333853	Down-regulated
TUBA3E	5.3597e-05	0.396765	Down-regulated
SOHLH1	5.38668e-05	0.233087	Down-regulated
INS-IGF2	5.4379e-05	0.273869	Down-regulated
C8orf12	5.45099e-05	0.355712	Down-regulated
FLJ40504	5.46083e-05	0.431201	Down-regulated
PPBP	5.67898e-05	3.45478	Up-regulated
NPR1	5.68301e-05	2.32236	Up-regulated
C19orf51	5.73183e-05	0.456051	Down-regulated
HIST3H2A	5.80922e-05	2.56029	Up-regulated
CA12	5.97347e-05	2.33257	Up-regulated
GRIN2A	5.97835e-05	0.268531	Down-regulated
GRM1	6.02713e-05	0.444293	Down-regulated
EMR1	6.05614e-05	2.69025	Up-regulated
HBB	6.06794e-05	2.23226	Up-regulated
ADCY1	6.1366e-05	0.373672	Down-regulated
PRTN3	6.36496e-05	4.20209	Up-regulated
SLC14A1	6.40838e-05	0.485298	Down-regulated
RPA4	6.41425e-05	2.43513	Up-regulated
PRKCG	6.42728e-05	0.231722	Down-regulated
MC5R	6.42738e-05	2.93055	Up-regulated
SH3GL3	6.4835e-05	0.319759	Down-regulated
OGDHL	6.57437e-05	0.374035	Down-regulated
SAA4	6.60176e-05	8.09456	Up-regulated
CXADRP3	6.61957e-05	0.4913	Down-regulated
PLP1	6.69713e-05	0.425878	Down-regulated
CATSPER1	6.73342e-05	3.01155	Up-regulated
TF	6.77922e-05	0.41913	Down-regulated
SYCE1	6.89261e-05	0.263825	Down-regulated
ANTXRL	6.95531e-05	0.253039	Down-regulated
PRKCQ	7.04215e-05	0.479971	Down-regulated
RGS7BP	7.06172e-05	0.392901	Down-regulated
KCNK15	7.10486e-05	2.72121	Up-regulated
HIST1H3J	7.19558e-05	8.95397	Up-regulated
UNC13C	7.3027e-05	0.270974	Down-regulated
CCDC147	7.32952e-05	0.288897	Down-regulated
CCDC85A	7.35652e-05	0.430753	Down-regulated
IL1F8	7.39271e-05	9.40189	Up-regulated
ACVR1C	7.47196e-05	0.358852	Down-regulated
OIT3	7.48478e-05	3.27277	Up-regulated
MBP	7.48641e-05	0.348227	Down-regulated
LOC148145	7.50317e-05	0.369149	Down-regulated
KIRREL3	7.5606e-05	0.495015	Down-regulated
DHX40P1	7.58806e-05	0.217338	Down-regulated
SLC9A10	7.59075e-05	0.413657	Down-regulated
KRTAP5-7	7.61535e-05	0.442665	Down-regulated
LRP2	7.70108e-05	0.364812	Down-regulated
C4orf31	7.70993e-05	0.44534	Down-regulated
GNAT1	7.81373e-05	0.374099	Down-regulated
FA2H	7.88087e-05	0.352896	Down-regulated
CCDC158	7.97044e-05	0.483991	Down-regulated
COL1A2	7.97948e-05	2.87885	Up-regulated
XK	8.0171e-05	0.476775	Down-regulated
IGF2BP1	8.03836e-05	36.5043	Up-regulated
C1orf173	8.2561e-05	0.387443	Down-regulated
CES7	8.27787e-05	0.387971	Down-regulated
HHLA2	8.3162e-05	0.489184	Down-regulated
DNAH17	8.36604e-05	0.424502	Down-regulated
SPINK6	8.37336e-05	15.7735	Up-regulated
MMD2	8.38498e-05	0.454525	Down-regulated
LGI3	8.39309e-05	0.378213	Down-regulated
TREML2	8.43178e-05	2.25745	Up-regulated
FAM3D	8.52218e-05	2.21216	Up-regulated
LRG1	8.57682e-05	2.226	Up-regulated
CACNA1I	8.62422e-05	0.335702	Down-regulated
PCDHGB4	8.64348e-05	0.475174	Down-regulated
TACR3	8.75604e-05	0.226574	Down-regulated
ACCN1	8.81242e-05	0.457721	Down-regulated
STXBP5L	8.99718e-05	0.425405	Down-regulated
NAPB	9.02374e-05	0.485712	Down-regulated
LRRC31	9.08904e-05	0.247523	Down-regulated
STON1-GTF2A1L	9.14559e-05	0.226511	Down-regulated
PHACTR3	9.23248e-05	0.398225	Down-regulated
PRINS	9.30027e-05	3.51141	Up-regulated
HIST1H3G	9.337e-05	9.19494	Up-regulated
GOLGA8C	9.65796e-05	0.441554	Down-regulated
PIP4K2A	9.71303e-05	0.488425	Down-regulated
HBE1	9.77809e-05	2.19461	Up-regulated
SERPINA1	9.781e-05	2.16097	Up-regulated
BCL2A1	9.95039e-05	2.35729	Up-regulated
SFTPD	0.000100278	0.348423	Down-regulated
HES2	0.000100663	5.93538	Up-regulated
FAM19A4	0.00010182	0.432624	Down-regulated
EVPL	0.00010203	0.421576	Down-regulated
C8orf22	0.000103007	5.90258	Up-regulated
WDR63	0.000103448	0.268006	Down-regulated
SCN8A	0.000105618	0.447144	Down-regulated
C14orf34	0.000105959	3.51664	Up-regulated
ATP6V0D2	0.000107223	2.4754	Up-regulated
TMEM132D	0.000107517	0.315991	Down-regulated
USP29	0.00010803	0.196003	Down-regulated
DHRS9	0.000109646	0.460249	Down-regulated
SLC7A10	0.000110088	0.1599	Down-regulated
NFASC	0.000110221	0.363391	Down-regulated
CALCB	0.000111219	2.89791	Up-regulated
MMP12	0.000112639	15.1828	Up-regulated
LRRC48	0.000112701	0.482254	Down-regulated
DMBT1	0.000114896	0.433868	Down-regulated
GREB1L	0.000116783	0.406956	Down-regulated
HAMP	0.000118727	3.12908	Up-regulated
ABCB11	0.000119442	0.337553	Down-regulated
HIST1H2AH	0.000119509	6.79356	Up-regulated
TWIST2	0.000120112	4.69663	Up-regulated
PPP4R4	0.000120376	0.285904	Down-regulated
CDH15	0.000125527	2.30642	Up-regulated
PVRL4	0.000126899	3.26118	Up-regulated
DNAH2	0.000127385	0.359322	Down-regulated
SNORA24	0.00012813	14.945	Up-regulated
MS4A15	0.000128952	2.7157	Up-regulated
ATP2B4	0.000129712	0.469657	Down-regulated
SNORA47	0.00013189	14.4609	Up-regulated
FAM177B	0.00013231	2.16197	Up-regulated
LRRC50	0.000138626	0.295202	Down-regulated
FERD3L	0.000140758	0.0720747	Down-regulated
AGTR1	0.000141432	2.36984	Up-regulated
FAM190A	0.000143229	0.444701	Down-regulated
HPR	0.000146829	0.447733	Down-regulated
SLC4A9	0.000154113	0.461164	Down-regulated
SPP1	0.000155818	2.44098	Up-regulated
HIST1H2BF	0.000155893	4.3467	Up-regulated
FADS6	0.000157509	0.258065	Down-regulated
LOC728410	0.000160141	42.24	Up-regulated
MCF2L2	0.000160335	0.418495	Down-regulated
CXCR1	0.000166316	2.52014	Up-regulated
RD3	0.000170747	0.171393	Down-regulated
SLC27A6	0.000172529	0.302399	Down-regulated
FXYD3	0.000173384	0.489799	Down-regulated
THSD4	0.000174558	0.495496	Down-regulated
USP17L2	0.000174834	0.319449	Down-regulated
SST	0.000176984	0.345025	Down-regulated
CES4	0.00017863	0.441934	Down-regulated
CLEC10A	0.000179052	2.3128	Up-regulated
SLC5A11	0.000179748	0.353757	Down-regulated
TDGF3	0.000181246	3.36257	Up-regulated
KCNQ1DN	0.000182068	0.366429	Down-regulated
UTF1	0.000183958	2.65139	Up-regulated
DKFZp434J0226	0.000188089	0.443304	Down-regulated
SNORD94	0.000188138	11.1975	Up-regulated
PON1	0.000189955	0.424727	Down-regulated
C9orf44	0.000191243	0.212663	Down-regulated
DNAI1	0.000192642	0.355693	Down-regulated
TMEM232	0.000195173	0.473514	Down-regulated
CLEC9A	0.000195175	0.459714	Down-regulated
PRELID2	0.000198293	2.16372	Up-regulated
PCDHGA1	0.000202707	0.445861	Down-regulated
HAND2	0.000203193	2.10218	Up-regulated
SLC29A1	0.000203877	3.35587	Up-regulated
PCDHGA7	0.000204069	0.319271	Down-regulated
CYP4F2	0.00020411	0.287291	Down-regulated
CACNA1B	0.000204204	0.303746	Down-regulated
CPAMD8	0.000204235	0.244373	Down-regulated
SNORA68	0.000205142	20.4648	Up-regulated
SBF1P1	0.000205353	0.478372	Down-regulated
DNAH6	0.000205559	0.264274	Down-regulated
SPOCK3	0.000211361	0.417789	Down-regulated
SCARNA6	0.000214654	8.97949	Up-regulated
LRRN4CL	0.000215156	2.08334	Up-regulated
SIGLEC15	0.00021716	2.66284	Up-regulated
SNORD15B	0.000218745	14.7846	Up-regulated
POU4F1	0.000223587	3.96882	Up-regulated
NPHS1	0.000224662	0.329431	Down-regulated
MS4A3	0.000226708	7.62593	Up-regulated
SLC12A5	0.000235311	0.278227	Down-regulated
CCL13	0.000246976	3.7689	Up-regulated
RASSF9	0.000247773	0.11412	Down-regulated
PGA5	0.000252471	0.24781	Down-regulated
LOC441294	0.000252958	2.25606	Up-regulated
SVOPL	0.000253101	0.275463	Down-regulated
FSTL4	0.000253952	0.310096	Down-regulated
MYADML	0.000258024	0.100399	Down-regulated
ZIM2	0.000258927	0.442639	Down-regulated
ADH1A	0.000264313	0.164348	Down-regulated
PRKCB	0.000266167	0.483766	Down-regulated
CLEC4D	0.000266902	3.24254	Up-regulated
MTUS2	0.000270266	0.402508	Down-regulated
C12orf40	0.00027057	0.205408	Down-regulated
MPP7	0.00027112	0.462233	Down-regulated
DCDC2	0.000273701	0.406052	Down-regulated
DRD1	0.000276395	0.259761	Down-regulated
CNNM1	0.000276473	0.359328	Down-regulated
HOXB6	0.000278364	2.98077	Up-regulated
SNORA3	0.000281512	11.0127	Up-regulated
TMEM8C	0.000283965	0.0981861	Down-regulated
LGR6	0.000286438	0.360609	Down-regulated
SCNN1G	0.00028785	4.31766	Up-regulated
CRHBP	0.000290721	0.47105	Down-regulated
LBX1	0.000295647	3.14722	Up-regulated
MMP3	0.000298642	6.18687	Up-regulated
GOLGA6L1	0.000298883	0.222341	Down-regulated
KIAA1751	0.000305703	0.277687	Down-regulated
CCDC114	0.000308539	0.337565	Down-regulated
HIST1H3I	0.000308781	14.3835	Up-regulated
EPO	0.000314063	2.85394	Up-regulated
OTOL1	0.00032132	0.242078	Down-regulated
PRF1	0.000322815	2.26394	Up-regulated
IL21R	0.000324117	2.56141	Up-regulated
MAG	0.000328713	0.351993	Down-regulated
EIF4E1B	0.000335729	0.212098	Down-regulated
RASAL1	0.000336725	0.291198	Down-regulated
SNORA40	0.000337093	5.8492	Up-regulated
SNORA23	0.000340872	32.0585	Up-regulated
HS3ST4	0.000342291	0.42496	Down-regulated
CPA1	0.000348533	0.447216	Down-regulated
H19	0.000348895	2.37739	Up-regulated
CLLU1OS	0.000350071	4.81593	Up-regulated
MAL	0.000351894	0.360126	Down-regulated
SLC45A3	0.00035631	0.46911	Down-regulated
PCDHGA11	0.000358813	0.316477	Down-regulated
ZFP57	0.00035882	0.435741	Down-regulated
NECAB2	0.000364298	0.438894	Down-regulated
IL1F5	0.000366574	7.2015	Up-regulated
IFNA21	0.000369291	0.391819	Down-regulated
OLFM4	0.000377447	0.456192	Down-regulated
PACSIN1	0.000383475	0.295244	Down-regulated
PPP1R1A	0.000385111	0.483382	Down-regulated
COL5A1	0.000385368	2.27211	Up-regulated
LOC100190940	0.000397659	0.498804	Down-regulated
POM121L4P	0.000401759	0.365451	Down-regulated
LOC729467	0.000403974	2.36558	Up-regulated
LRRC7	0.000405209	0.385932	Down-regulated
TMEM125	0.000405472	0.441721	Down-regulated
TLX1	0.000409713	2.83894	Up-regulated
SLC10A6	0.000410448	2.25272	Up-regulated
MNX1	0.00041287	2.45209	Up-regulated
LEP	0.000416682	2.88005	Up-regulated
ZNF208	0.000419836	0.360516	Down-regulated
KSR2	0.000425113	0.372907	Down-regulated
CASQ2	0.000427023	0.445792	Down-regulated
SCNN1B	0.000428066	2.95208	Up-regulated
ENPP2	0.00043034	0.445646	Down-regulated
ANKRD2	0.0004317	0.355439	Down-regulated
SLC9A11	0.000435517	0.391085	Down-regulated
GPR109B	0.000437474	2.75382	Up-regulated
PPP1R1B	0.000439125	0.434147	Down-regulated
FAM176A	0.000439416	2.85619	Up-regulated
PTPRT	0.000449134	0.371395	Down-regulated
TUBA3C	0.000450951	0.250772	Down-regulated
CHP2	0.000453247	0.402108	Down-regulated
IAPP	0.000463065	0.297838	Down-regulated
PNLIPRP3	0.000469225	3.37008	Up-regulated
FAM83A	0.000472875	2.08298	Up-regulated
C13orf36	0.000472992	0.351904	Down-regulated
NLRP4	0.000475022	0.449738	Down-regulated
EPS8L3	0.000481182	0.282697	Down-regulated
PCSK6	0.000483544	0.42462	Down-regulated
SSTR3	0.000487359	0.346331	Down-regulated
CYP2A13	0.000500525	0.17688	Down-regulated
PTGDS	0.000503549	0.375371	Down-regulated
RTN4RL1	0.000509601	0.336995	Down-regulated
RBM46	0.000512789	0.472106	Down-regulated
OR52N2	0.00051938	0.398007	Down-regulated
PPY	0.000530295	4.43268	Up-regulated
PGA3	0.000546979	0.151981	Down-regulated
LOXHD1	0.000549379	0.265747	Down-regulated
DCDC1	0.000570756	0.329714	Down-regulated
NCAN	0.000570964	0.445479	Down-regulated
ADH1B	0.000572483	0.319351	Down-regulated
PAPPA2	0.000580779	0.437654	Down-regulated
CNTN1	0.000588511	0.452494	Down-regulated
NKX2-5	0.000589976	2.13256	Up-regulated
PPEF1	0.000591483	2.98922	Up-regulated
RNU4ATAC	0.000592794	7.15961	Up-regulated
C11orf66	0.000593136	0.477453	Down-regulated
FNDC7	0.000599967	0.350365	Down-regulated
MGC16025	0.000619821	0.495348	Down-regulated
KIF12	0.000626463	0.183646	Down-regulated
MMP10	0.000628535	3.56594	Up-regulated
SCARNA7	0.000628863	3.55455	Up-regulated
KRT80	0.000632509	2.02784	Up-regulated
TNFRSF13B	0.00063567	0.304368	Down-regulated
CA7	0.000637103	0.431051	Down-regulated
C2orf85	0.000639657	0.497574	Down-regulated
RNASE3	0.000649664	2.5553	Up-regulated
MPPED1	0.000649688	0.352821	Down-regulated
BOK	0.000655754	0.473127	Down-regulated
PCDP1	0.000656717	0.43949	Down-regulated
LRFN2	0.000662591	0.394617	Down-regulated
SNORA59B	0.000663197	3.60673	Up-regulated
HIST1H4F	0.000673032	5.24902	Up-regulated
WDR66	0.000683351	0.451731	Down-regulated
CCDC67	0.000684733	0.0826877	Down-regulated
CACNA1E	0.00068911	0.448021	Down-regulated
OR2A25	0.000695466	0.113761	Down-regulated
HOXD13	0.000701657	2.13351	Up-regulated
TFF1	0.000702612	0.0262522	Down-regulated
SNORA71D	0.000702885	23.8784	Up-regulated
SLC24A4	0.000704436	0.490344	Down-regulated
EDDM3A	0.000706853	0.491684	Down-regulated
CIDEA	0.000712829	0.253586	Down-regulated
GABRR1	0.000714561	7.25618	Up-regulated
TFPI2	0.000717947	5.19773	Up-regulated
C1orf87	0.00072145	0.206702	Down-regulated
ADAP1	0.000730422	0.485349	Down-regulated
TRPM1	0.000731869	0.298446	Down-regulated
CRYGN	0.00073637	0.497722	Down-regulated
AVPR2	0.000752028	0.471625	Down-regulated
CSF2	0.000752042	10.6528	Up-regulated
RAD21L1	0.000753858	0.320233	Down-regulated
C1orf141	0.000760017	0.263847	Down-regulated
EPHB6	0.000772997	0.478401	Down-regulated
PABPC1L2A	0.000782619	0.446282	Down-regulated
PNLDC1	0.000792808	0.361861	Down-regulated
FHAD1	0.000794069	0.393039	Down-regulated
MRPS17	0.000799092	2.49121	Up-regulated
CYP4A11	0.000801189	0.459751	Down-regulated
SNORD22	0.000801604	9.72239	Up-regulated
GTF2A1L	0.000801708	2.20427	Up-regulated
TTC16	0.000813253	0.499387	Down-regulated
OR13C2	0.000843184	0.227637	Down-regulated
FER1L6	0.000845993	0.429948	Down-regulated
PCDHGB6	0.00084683	0.422525	Down-regulated
C11orf9	0.000864347	0.441404	Down-regulated
LOC285045	0.000881979	0.411805	Down-regulated
NPY	0.000892515	0.492863	Down-regulated
2015-09-12	0.000902488	0.332398	Down-regulated
PRMT8	0.00090498	0.424622	Down-regulated
SNORA12	0.000906229	7.25665	Up-regulated
TPSG1	0.000919185	2.70621	Up-regulated
OR13C5	0.000927591	0.224574	Down-regulated
SHANK1	0.000932209	0.447263	Down-regulated
C20orf186	0.000933696	13.7745	Up-regulated
SLC13A5	0.000939784	0.281361	Down-regulated
HIST1H2BI	0.00095686	17.889	Up-regulated
POU2F3	0.000961233	5.58726	Up-regulated
DAO	0.000972321	0.222967	Down-regulated
NHLH1	0.000977078	3.95471	Up-regulated
CHD5	0.000983391	0.311995	Down-regulated
HIST1H4B	0.000984851	10.745	Up-regulated
RIMBP2	0.000995001	0.360141	Down-regulated
NEFM	0.00100449	0.272935	Down-regulated
TNFRSF8	0.00101525	2.36615	Up-regulated
PEBP4	0.00101742	0.395685	Down-regulated
CNDP1	0.00102249	0.452591	Down-regulated
DAD1L	0.0010235	3.48623	Up-regulated
VNN3	0.00103845	2.03655	Up-regulated
TM4SF19	0.00104346	3.3031	Up-regulated
ST18	0.00105777	0.400896	Down-regulated
SNORA22	0.00109405	10.5854	Up-regulated
IGJ	0.00110323	5.83241	Up-regulated
SNORA65	0.00110416	4.68228	Up-regulated
TMPRSS3	0.00111086	0.43288	Down-regulated
LRRIQ1	0.00111144	0.221005	Down-regulated
ELANE	0.00111692	2.83252	Up-regulated
CYP3A4	0.00112764	0.495425	Down-regulated
C1orf129	0.0011348	6.07067	Up-regulated
HOOK1	0.00113953	0.432219	Down-regulated
GAGE10	0.00115119	0.483258	Down-regulated
CCL2	0.00115153	2.11684	Up-regulated
NKX6-2	0.00115748	0.459557	Down-regulated
ATP2B3	0.00115821	0.29188	Down-regulated
CYP4F3	0.00115898	0.425629	Down-regulated
CHI3L2	0.00116068	3.39693	Up-regulated
NPPB	0.001174	11.2099	Up-regulated
LAMC2	0.00117741	2.73622	Up-regulated
MAP3K9	0.00120735	0.494053	Down-regulated
TACR1	0.00120935	2.97791	Up-regulated
COL6A1	0.00122859	2.05325	Up-regulated
SNORA49	0.00124652	23.0248	Up-regulated
IL1RAPL1	0.0012474	0.427941	Down-regulated
PABPC1L2B	0.00125058	0.441619	Down-regulated
PROKR2	0.00125754	0.274617	Down-regulated
SNORA31	0.00126661	5.91089	Up-regulated
GSTM5	0.00126695	0.418535	Down-regulated
ASB4	0.00126728	0.266919	Down-regulated
CTRC	0.00127253	0.396454	Down-regulated
CAPN6	0.00129983	29.4584	Up-regulated
CCDC11	0.00131145	0.466836	Down-regulated
HIST1H2BM	0.00131274	5.15879	Up-regulated
CHAT	0.00132354	6.03327	Up-regulated
GPR61	0.0013515	0.404976	Down-regulated
VWA5B1	0.00135186	0.281361	Down-regulated
UGT2B15	0.00137227	0.160872	Down-regulated
MOG	0.00137462	0.498988	Down-regulated
CPXM2	0.00139358	0.329747	Down-regulated
PALM2	0.00141832	0.479128	Down-regulated
OR2L1P	0.00142914	0.134978	Down-regulated
RLTPR	0.00143124	0.45246	Down-regulated
KLK6	0.00143421	0.456731	Down-regulated
ANKRD43	0.00145236	0.414476	Down-regulated
FBXO40	0.00145361	0.337243	Down-regulated
NRG4	0.00145479	0.359705	Down-regulated
HIST1H2AE	0.00145672	2.15399	Up-regulated
CD1A	0.00146954	7.94426	Up-regulated
UBD	0.00147786	3.1521	Up-regulated
CEACAM4	0.0014989	2.64525	Up-regulated
CCDC135	0.00150314	0.451641	Down-regulated
LGALS7B	0.00150852	12.4138	Up-regulated
RIMS1	0.00151225	0.416249	Down-regulated
SNORA80	0.00152948	31.8066	Up-regulated
NEFH	0.00154563	0.392821	Down-regulated
MYH1	0.00154569	0.246795	Down-regulated
CLDN23	0.00155237	2.08931	Up-regulated
CST9L	0.00156913	0.214436	Down-regulated
HTR1E	0.0015985	0.372946	Down-regulated
FGF3	0.00160751	21.9952	Up-regulated
LOC91149	0.0016345	0.46592	Down-regulated
UNCX	0.00164011	12.9588	Up-regulated
EBF2	0.00166392	5.54147	Up-regulated
VPREB1	0.00168935	0.451586	Down-regulated
WFDC1	0.00169574	0.365321	Down-regulated
FAM138D	0.0017095	0.12042	Down-regulated
UCA1	0.00171303	0.384525	Down-regulated
ANKRD31	0.0017218	0.396386	Down-regulated
GRIN1	0.00175084	0.289892	Down-regulated
DBC1	0.00175929	0.408593	Down-regulated
KRT33A	0.00176916	0.279969	Down-regulated
ARHGAP36	0.00177655	0.312127	Down-regulated
FAM157B	0.00183607	0.259485	Down-regulated
ANKRD33	0.00187083	2.14577	Up-regulated
LOC285954	0.00189921	0.422018	Down-regulated
SERPINB5	0.00190324	0.381706	Down-regulated
TNFRSF18	0.00194089	2.51415	Up-regulated
FAM194B	0.00196517	0.174714	Down-regulated
CNTNAP2	0.00196592	0.459993	Down-regulated
ECT2L	0.00197681	0.489324	Down-regulated
GLYAT	0.00199792	0.476832	Down-regulated
ZIM3	0.00201973	0.160035	Down-regulated
KRTAP5-2	0.00206961	0.479853	Down-regulated
HOXD1	0.00207433	0.497518	Down-regulated
CHRM5	0.00208948	0.230285	Down-regulated
SERPINB13	0.00209477	0.0724383	Down-regulated
CREB3L3	0.00211682	0.369603	Down-regulated
SPEF2	0.00212545	0.40263	Down-regulated
CTAG1B	0.00214122	0.247965	Down-regulated
OR2B6	0.00220754	2.48331	Up-regulated
DNAH11	0.00221011	0.330741	Down-regulated
LASS3	0.00221745	2.50488	Up-regulated
C20orf144	0.00221808	3.35986	Up-regulated
KNCN	0.00224194	0.316717	Down-regulated
CXCR2P1	0.0022521	2.79596	Up-regulated
ANP32D	0.00225492	0.399471	Down-regulated
TCTE1	0.00226175	0.393856	Down-regulated
TGM3	0.0022703	0.255009	Down-regulated
HMGA2	0.00228476	3.55343	Up-regulated
HIST1H4I	0.00228554	2.03884	Up-regulated
TMEM130	0.00234432	0.328721	Down-regulated
CHRNA2	0.00236205	0.313451	Down-regulated
ALB	0.00236495	0.319978	Down-regulated
FST	0.00239176	2.39503	Up-regulated
OCIAD2	0.00244249	2.05569	Up-regulated
GJB6	0.00244752	0.2407	Down-regulated
SAMD7	0.00244834	0.346917	Down-regulated
SNORA11D	0.00245068	8.62685	Up-regulated
C15orf60	0.00245108	0.265642	Down-regulated
DIO2	0.00246542	0.396231	Down-regulated
HIST2H2AB	0.0025048	7.05291	Up-regulated
CDK4	0.00251389	2.412	Up-regulated
SNORA29	0.00253586	10.9237	Up-regulated
LILRP2	0.00254752	0.379819	Down-regulated
C20orf201	0.00255237	2.08042	Up-regulated
SPATA8	0.00256296	3.64762	Up-regulated
S1PR5	0.00259359	0.459719	Down-regulated
IL17B	0.00260214	2.45002	Up-regulated
PNPLA5	0.00262589	0.447061	Down-regulated
CDX1	0.00263517	2.01798	Up-regulated
HAPLN2	0.00265809	0.482741	Down-regulated
AGR3	0.00267761	0.334629	Down-regulated
PRPH	0.0027139	2.03635	Up-regulated
C3orf24	0.00273627	7.59547	Up-regulated
C6orf118	0.002769	0.453515	Down-regulated
FAM75C1	0.00279538	0.314546	Down-regulated
KCNJ3	0.00281253	0.332783	Down-regulated
LBP	0.00281502	8.90934	Up-regulated
SLC7A4	0.00282451	0.38329	Down-regulated
PTPN5	0.00282717	0.472897	Down-regulated
PLIN5	0.00285171	0.455263	Down-regulated
GABRA2	0.00286864	0.43649	Down-regulated
BCAR4	0.00287681	2.12893	Up-regulated
SSX1	0.002896	7.53753	Up-regulated
DEFA4	0.00301776	11.6562	Up-regulated
TMC3	0.00302594	0.247878	Down-regulated
SPACA4	0.00303779	2.43639	Up-regulated
CST2	0.0030783	4.60892	Up-regulated
C20orf141	0.00308049	3.59191	Up-regulated
ANKRD34C	0.00317311	0.37382	Down-regulated
HMHB1	0.00317888	5.40157	Up-regulated
SLCO1B3	0.00320073	0.322143	Down-regulated
KCNH3	0.00321983	0.480581	Down-regulated
NKX2-3	0.00324762	11.23	Up-regulated
SNORA34	0.00325019	15.2745	Up-regulated
HIST1H4H	0.00327661	2.04291	Up-regulated
CGB5	0.00332158	0.246779	Down-regulated
CCDC37	0.00333059	0.242431	Down-regulated
VWA3A	0.00337272	0.424645	Down-regulated
NPPA	0.00338396	3.266	Up-regulated
OCM2	0.00340063	2.76942	Up-regulated
CAMK2A	0.00343028	0.335791	Down-regulated
RFPL1S	0.00348055	0.433317	Down-regulated
AGBL1	0.00350941	0.331563	Down-regulated
HUS1B	0.00359641	2.63808	Up-regulated
RPSAP52	0.00361998	3.00381	Up-regulated
LOC100189589	0.00362103	0.421834	Down-regulated
FAM75A6	0.00367496	0.200735	Down-regulated
GTSF1	0.00368774	2.21588	Up-regulated
CCDC153	0.00369515	0.479868	Down-regulated
WSCD2	0.00373824	0.306895	Down-regulated
NRXN3	0.00379046	0.474587	Down-regulated
VCX3B	0.00379227	2.19339	Up-regulated
SNORA62	0.00384209	3.42122	Up-regulated
LOC340017	0.00385367	0.298773	Down-regulated
KNG1	0.00388654	0.179479	Down-regulated
CCL24	0.00388715	15.742	Up-regulated
TEX19	0.00389263	2.00446	Up-regulated
MUC17	0.00392147	0.366977	Down-regulated
GP2	0.00394401	0.0242266	Down-regulated
AGR2	0.00396657	0.356915	Down-regulated
CEACAM8	0.00397789	4.39112	Up-regulated
GABRE	0.00399631	3.60949	Up-regulated
WNT16	0.00401023	0.395734	Down-regulated
FAM9B	0.00401685	0.0448126	Down-regulated
GRIN2B	0.00402581	0.235869	Down-regulated
C9orf53	0.00405919	3.72364	Up-regulated
ZBBX	0.00407183	0.344441	Down-regulated
PROK1	0.00411574	2.58346	Up-regulated
PGPEP1L	0.00414723	0.489827	Down-regulated
IL24	0.00414905	16.2111	Up-regulated
HRNBP3	0.00417147	0.350659	Down-regulated
ATP8A2	0.00423349	0.239415	Down-regulated
GOLGA6L6	0.00423974	0.25847	Down-regulated
HCN1	0.00424363	0.325708	Down-regulated
DRD5	0.0042759	0.40864	Down-regulated
WNK2	0.00429424	0.445182	Down-regulated
GRIN3A	0.0043036	0.493852	Down-regulated
RICH2	0.00431623	0.447535	Down-regulated
VDR	0.00432471	2.0991	Up-regulated
CCT8L2	0.00433761	0.218645	Down-regulated
C13orf39	0.00435759	0.481926	Down-regulated
DOK6	0.00436869	0.417153	Down-regulated
MCTP2	0.00439949	2.97264	Up-regulated
SLC5A10	0.00442363	2.41919	Up-regulated
LOC494141	0.0044628	2.79984	Up-regulated
YSK4	0.00449192	0.366304	Down-regulated
PNMA5	0.00449414	0.31126	Down-regulated
LOC400931	0.00454455	2.03391	Up-regulated
JPH3	0.00457452	0.457894	Down-regulated
SNORA71B	0.00458585	14.8259	Up-regulated
KLK3	0.00461021	0.00483334	Down-regulated
CLPS	0.00461295	0.205188	Down-regulated
ZCCHC5	0.00470665	10.3742	Up-regulated
TMC5	0.00473427	0.466484	Down-regulated
MUC16	0.00474852	0.448053	Down-regulated
CCDC140	0.00476295	2.03055	Up-regulated
CHGB	0.00479992	0.497874	Down-regulated
TEKT1	0.0048536	0.441439	Down-regulated
WDR64	0.00487468	0.433046	Down-regulated
SCN3B	0.00488057	0.490034	Down-regulated
DYNLRB2	0.00493073	0.3979	Down-regulated
TLX1NB	0.00493801	2.1095	Up-regulated
BMX	0.00495723	0.441407	Down-regulated
VIP	0.00495793	0.434484	Down-regulated
UBXN10	0.0049661	0.346464	Down-regulated
FAM166B	0.00496864	0.277627	Down-regulated
VSIG8	0.00497465	0.269732	Down-regulated
SCGB1D2	0.0049921	0.462859	Down-regulated
KRT6B	0.00500015	0.117863	Down-regulated
C6orf103	0.00501135	0.0840461	Down-regulated
CLEC3B	0.00503709	0.406207	Down-regulated
C5orf49	0.00504023	0.442778	Down-regulated
CLRN2	0.00505745	0.336851	Down-regulated
LOXL1	0.00506634	2.27717	Up-regulated
SSTR1	0.00506796	0.366305	Down-regulated
HPYR1	0.00508996	0.470573	Down-regulated
FCER1A	0.00511057	2.05289	Up-regulated
C14orf115	0.00512665	0.469192	Down-regulated
SNORA71C	0.00515933	12.0831	Up-regulated
SNORA14B	0.00516678	37.8082	Up-regulated
SNORA9	0.00522772	9.64818	Up-regulated
SLC22A8	0.00530613	0.170851	Down-regulated
F5	0.00531064	0.176009	Down-regulated
WDR87	0.00535177	0.498071	Down-regulated
OR7A5	0.00537328	0.449278	Down-regulated
MYH2	0.00540965	0.205288	Down-regulated
DLK1	0.00542192	6.02789	Up-regulated
IFNA2	0.00546735	0.180762	Down-regulated
GTSF1L	0.00553866	4.23624	Up-regulated
LRRC8E	0.00554919	2.81962	Up-regulated
GBAS	0.00561101	2.49414	Up-regulated
FAM153B	0.00568164	0.451568	Down-regulated
PRL	0.00571019	161.876	Up-regulated
KLK2	0.00572313	0.0335097	Down-regulated
RESP18	0.00573263	0.354162	Down-regulated
INSM1	0.0057386	2.11723	Up-regulated
GATA5	0.00574402	4.49285	Up-regulated
SLC38A8	0.00575189	0.315696	Down-regulated
COL17A1	0.00576373	0.477283	Down-regulated
CACNG3	0.00583691	0.320006	Down-regulated
GOLGA8DP	0.00584595	0.391873	Down-regulated
GZMB	0.00586835	2.59594	Up-regulated
CREG2	0.00588145	0.297665	Down-regulated
SFTPC	0.00591685	0.481298	Down-regulated
MIA	0.00594427	3.37407	Up-regulated
PHYHIP	0.00594925	0.375449	Down-regulated
DNAH8	0.00597746	2.86802	Up-regulated
CGB2	0.00609205	0.200697	Down-regulated
DNAI2	0.0062303	0.229737	Down-regulated
REPS2	0.00624296	0.46213	Down-regulated
FAM74A1	0.00630008	0.0935101	Down-regulated
SNORD15A	0.00630368	16.645	Up-regulated
LOC93432	0.00633351	0.262345	Down-regulated
C1orf192	0.00634351	0.461384	Down-regulated
PAEP	0.00643301	114.695	Up-regulated
SPEF1	0.00644092	0.480854	Down-regulated
ALX4	0.00651065	0.335433	Down-regulated
CAPN8	0.00651758	0.491667	Down-regulated
C9orf4	0.00663876	0.339737	Down-regulated
IGFBP6	0.00678687	2.19364	Up-regulated
OPRM1	0.00683222	0.17313	Down-regulated
C17orf93	0.00685601	4.75408	Up-regulated
IGFBPL1	0.00691754	3.15071	Up-regulated
RGS8	0.00699728	0.475671	Down-regulated
MUSK	0.00703343	0.215559	Down-regulated
CLVS2	0.00731048	0.409819	Down-regulated
MRAP	0.00735725	0.415359	Down-regulated
LGALS9B	0.00739148	0.243681	Down-regulated
GUCY2F	0.00744792	0.361492	Down-regulated
LRP2BP	0.00754758	0.485508	Down-regulated
SLC8A2	0.00756345	0.31011	Down-regulated
HTR3B	0.00760141	0.223004	Down-regulated
GDF3	0.00767985	5.433	Up-regulated
PAPPA	0.00768334	0.421989	Down-regulated
LOC644669	0.00769371	0.393645	Down-regulated
DTHD1	0.00771684	0.433141	Down-regulated
NXF3	0.00786289	2.03269	Up-regulated
ASAM	0.00788781	2.52233	Up-regulated
C17orf98	0.00789229	2.17681	Up-regulated
MSMB	0.00806769	0.033566	Down-regulated
GGT8P	0.00809876	0.421287	Down-regulated
AGXT	0.00814339	2.40784	Up-regulated
SNORA74B	0.00814632	14.2433	Up-regulated
EDN2	0.00827604	2.14969	Up-regulated
KRT6A	0.00827953	0.0547966	Down-regulated
OR1D4	0.00838041	0.192743	Down-regulated
GADD45G	0.0084438	0.46379	Down-regulated
TCEB3C	0.00847162	3.67861	Up-regulated
ZFATAS	0.00854003	2.18397	Up-regulated
CELF4	0.00857824	0.441525	Down-regulated
GREM1	0.008582	0.485123	Down-regulated
HTR2C	0.00859626	0.301446	Down-regulated
PSG10	0.00864905	0.381288	Down-regulated
GLP2R	0.00867515	0.270998	Down-regulated
CSNK1A1P	0.00869295	0.381715	Down-regulated
LIN28A	0.00876929	8.08453	Up-regulated
TNNC1	0.00890661	3.00185	Up-regulated
RGS22	0.00891055	0.435798	Down-regulated
FLG2	0.0089591	0.376226	Down-regulated
SNORA71A	0.00901193	59.1391	Up-regulated
NUP62CL	0.00901907	0.282866	Down-regulated
AKR1C1	0.00908233	0.30978	Down-regulated
IFNA8	0.00909399	0.331728	Down-regulated
MRGPRX3	0.00910414	2.821	Up-regulated
LOC440040	0.00913959	0.453517	Down-regulated
KCNA4	0.00919376	0.414862	Down-regulated
LOC152225	0.00919922	3.24737	Up-regulated
DKFZP434K028	0.00920161	0.438517	Down-regulated
CEACAM3	0.00924452	2.45912	Up-regulated
OR2J2	0.00930473	0.0949512	Down-regulated
GPR101	0.00941332	0.227889	Down-regulated
C12orf74	0.00941876	4.08201	Up-regulated
LOC158696	0.00941887	0.363916	Down-regulated
FFAR1	0.00944119	0.447905	Down-regulated
ALAS2	0.00956829	2.79138	Up-regulated
MCHR2	0.00967289	0.265012	Down-regulated
APOA2	0.00969976	0.0741398	Down-regulated
OR52K2	0.00977441	0.339578	Down-regulated
KCNT1	0.00987543	0.497459	Down-regulated
LOC100192379	0.0098785	0.452326	Down-regulated
CYP1A1	0.00990499	0.492934	Down-regulated
CSMD3	0.00992389	0.448272	Down-regulated
SCGN	0.00999032	2.57001	Up-regulated
SV2B	0.0100278	0.354871	Down-regulated
CELA2A	0.0100453	0.131116	Down-regulated
SP8	0.0101599	0.326665	Down-regulated
CTRB1	0.0102569	0.197559	Down-regulated
SYT2	0.0102789	0.444683	Down-regulated
TCN1	0.010472	2.23933	Up-regulated
PTPN3	0.0104938	0.485281	Down-regulated
SNORA38B	0.0104943	10.3889	Up-regulated
FAM74A4	0.0106063	0.220135	Down-regulated
MAGEC2	0.0106143	12.4108	Up-regulated
POTEG	0.0106963	0	Down-regulated
C11orf86	0.0106981	0.377962	Down-regulated
LOC348840	0.0107995	0.415905	Down-regulated
KLHL1	0.0108223	0.481815	Down-regulated
PKHD1L1	0.010872	0.445578	Down-regulated
C16orf82	0.0109912	0.283999	Down-regulated
DDX4	0.0111883	0.449301	Down-regulated
ST7OT2	0.011206	0.204289	Down-regulated
MS4A6E	0.0112448	60.716	Up-regulated
CSTL1	0.0112781	0.324446	Down-regulated
HIST1H2BL	0.011347	3.74053	Up-regulated
FGFBP2	0.0114676	2.12347	Up-regulated
NDST3	0.0114758	0.473481	Down-regulated
EPHA6	0.0115006	0.305928	Down-regulated
HIST1H2AG	0.011509	2.11027	Up-regulated
FABP6	0.0116356	0.248261	Down-regulated
LOC150185	0.0117227	0.174742	Down-regulated
WDR16	0.0117237	0.419398	Down-regulated
C21orf128	0.0117651	0.266561	Down-regulated
SDR9C7	0.0118245	10.0967	Up-regulated
DLX2	0.0119974	3.15862	Up-regulated
ADAMTS20	0.0120183	2.43524	Up-regulated
STYK1	0.0121165	0.34963	Down-regulated
GALNTL6	0.0121751	0.418909	Down-regulated
HRH3	0.0121966	0.397293	Down-regulated
BDKRB1	0.0121968	3.17127	Up-regulated
SULT4A1	0.0123735	0.376215	Down-regulated
ALDH3A1	0.0125088	0.495691	Down-regulated
SPAG17	0.0125527	0.188945	Down-regulated
RIT2	0.0125924	2.06297	Up-regulated
CCL23	0.012652	3.37421	Up-regulated
C6	0.012686	0.117329	Down-regulated
CAPSL	0.0126924	0.279457	Down-regulated
SEC14L3	0.012781	0.39314	Down-regulated
OR11A1	0.012828	0.194757	Down-regulated
BIRC3	0.0128787	2.33878	Up-regulated
SCT	0.0128834	0.479352	Down-regulated
SLC6A17	0.0128928	0.393831	Down-regulated
SPAG8	0.0128947	0.467976	Down-regulated
SNORA84	0.0129126	8.61266	Up-regulated
C9orf24	0.0130011	0.314875	Down-regulated
IP6K3	0.0130313	0.478907	Down-regulated
GAD2	0.0130406	0.407706	Down-regulated
TAC4	0.0130453	2.2507	Up-regulated
SEMG2	0.0130486	0.249472	Down-regulated
ZP1	0.0131047	2.64554	Up-regulated
CPLX4	0.0131788	3.06456	Up-regulated
SNORA5A	0.0132077	2.85219	Up-regulated
C2orf39	0.0132129	0.407421	Down-regulated
H1FOO	0.0132991	0.307759	Down-regulated
RNU6ATAC	0.013433	23.6198	Up-regulated
PRSS1	0.0134594	0.0732408	Down-regulated
FAM27B	0.013558	10.5653	Up-regulated
BARX2	0.0135666	0.466069	Down-regulated
SNORA52	0.0136332	9.04338	Up-regulated
CALML5	0.013641	0	Down-regulated
FAM75A2	0.0137206	0.448211	Down-regulated
LOC647309	0.0138872	0.223685	Down-regulated
GHRH	0.0139024	0.415566	Down-regulated
TMEM190	0.0139731	0.135898	Down-regulated
TM4SF5	0.0140615	0.199924	Down-regulated
PITX1	0.014235	2.27926	Up-regulated
SPRR1B	0.0143095	0.0252246	Down-regulated
KLK11	0.0143122	0.336712	Down-regulated
HIPK4	0.0143345	0.350737	Down-regulated
LRTM2	0.0144539	0.289871	Down-regulated
ABCB5	0.0144762	2.31474	Up-regulated
A2BP1	0.0145424	0.369788	Down-regulated
ORM1	0.0145827	2.27751	Up-regulated
LHX1	0.0146017	4.54345	Up-regulated
GDA	0.0146654	0.362858	Down-regulated
ATP12A	0.0148369	0.437248	Down-regulated
SNORA26	0.0148404	10.0396	Up-regulated
LOC100133920	0.0148815	2.6039	Up-regulated
SLC36A3	0.0150607	0.465112	Down-regulated
KCTD4	0.0152247	0.499596	Down-regulated
ZNF695	0.0153217	2.19563	Up-regulated
SLC26A3	0.0153385	0.147872	Down-regulated
SEC61G	0.0154479	2.02577	Up-regulated
ABCG8	0.015509	0.490805	Down-regulated
HIST1H4L	0.0160147	11.2307	Up-regulated
C1QTNF8	0.0160739	0.374261	Down-regulated
SSX2	0.0164579	13.3912	Up-regulated
LOC145474	0.0167515	2.24459	Up-regulated
TNNT2	0.0167978	0.268454	Down-regulated
C4orf17	0.01692	3.65691	Up-regulated
TRY6	0.016981	0.0476119	Down-regulated
SYT1	0.017153	0.413865	Down-regulated
CCDC19	0.0171744	0.200004	Down-regulated
TRHDE	0.0174256	0.32264	Down-regulated
AZU1	0.0174751	3.11827	Up-regulated
NCRNA00157	0.0174756	0.134838	Down-regulated
CELA1	0.0175177	2.3586	Up-regulated
SNORA11	0.017715	5.5813	Up-regulated
CEACAM16	0.0177725	0.411631	Down-regulated
KCNJ16	0.0178349	0.46683	Down-regulated
C1QL2	0.0178681	0.468705	Down-regulated
APOBEC4	0.0179764	0.187122	Down-regulated
CT45A6	0.0181719	0.073691	Down-regulated
RIMS2	0.0181728	0.4556	Down-regulated
SPINK2	0.0182116	2.6313	Up-regulated
FLJ25758	0.0182169	3.60295	Up-regulated
CLNK	0.0183817	0.19594	Down-regulated
ANO3	0.0184356	0.37688	Down-regulated
LGALS7	0.018521	2.91555	Up-regulated
OR2M4	0.0185362	0.404112	Down-regulated
SPDYE4	0.0186444	0.179087	Down-regulated
C12orf77	0.0187334	0.223262	Down-regulated
SNORA45	0.0188172	4.98665	Up-regulated
HMX2	0.0189313	5.78609	Up-regulated
LOC400891	0.0191449	0.418514	Down-regulated
LCN2	0.0191916	4.06719	Up-regulated
BRS3	0.0192396	5.04938	Up-regulated
CAMK1G	0.0193873	0.431665	Down-regulated
CAV3	0.0193905	4.50931	Up-regulated
LTF	0.0196499	2.36726	Up-regulated
CELP	0.0196559	2.75126	Up-regulated
SNORA13	0.0196596	9.51619	Up-regulated
GSDMC	0.0197257	0.431257	Down-regulated
OR2M1P	0.0197334	0.147828	Down-regulated
BPESC1	0.0197599	0.27206	Down-regulated
GLT1D1	0.0198774	0.44038	Down-regulated
KRT32	0.020057	6.01145	Up-regulated
KLK5	0.0200815	0.38096	Down-regulated
TAAR9	0.0201423	0.160686	Down-regulated
CELA3A	0.0203006	0	Down-regulated
DLX5	0.0203568	4.42372	Up-regulated
CDH9	0.0203888	0.340447	Down-regulated
GABRA1	0.0204535	0.398835	Down-regulated
ANKRD56	0.020486	0.39279	Down-regulated
HPCAL4	0.0204995	0.475831	Down-regulated
CHRM1	0.0207074	0.381775	Down-regulated
CXorf41	0.0207183	0.218293	Down-regulated
LRTM1	0.020722	0.360624	Down-regulated
TPH2	0.0207999	0.403876	Down-regulated
NPSR1	0.0209	2.60887	Up-regulated
KCNV1	0.0209291	0.273782	Down-regulated
GJB2	0.0211004	2.10211	Up-regulated
SULT6B1	0.0214482	0.484812	Down-regulated
NBPF4	0.0214528	0.370331	Down-regulated
PSG9	0.021625	0.28807	Down-regulated
EMX1	0.0218391	0.452122	Down-regulated
CELA3B	0.0219291	0.147049	Down-regulated
SI	0.0219722	0.157221	Down-regulated
SNORD89	0.0220191	13.7078	Up-regulated
C9orf57	0.0220311	2.49443	Up-regulated
TNFRSF9	0.0220791	2.72449	Up-regulated
NBLA00301	0.0221313	2.07295	Up-regulated
KRT6C	0.0222006	0.0425197	Down-regulated
LILRA3	0.0222372	2.34934	Up-regulated
HPD	0.0223463	2.08618	Up-regulated
IL1F7	0.0223648	2.9819	Up-regulated
SNORA37	0.022706	10.7806	Up-regulated
CAPS	0.0227153	0.493043	Down-regulated
LOC642929	0.0228863	0.248528	Down-regulated
TAS2R46	0.0229277	0.499483	Down-regulated
PLEKHG4B	0.0229424	0.403734	Down-regulated
DNAJB3	0.0230924	0.0774612	Down-regulated
CST1	0.0231293	2.00294	Up-regulated
RASSF6	0.0232146	0.0321424	Down-regulated
SLC7A13	0.0232161	0.200322	Down-regulated
SGSM1	0.0232601	0.499909	Down-regulated
INS	0.023269	0	Down-regulated
GH2	0.0233117	0	Down-regulated
SYN2	0.0233389	0.38731	Down-regulated
LY6D	0.0234789	0.268366	Down-regulated
STRA8	0.0234863	0.305084	Down-regulated
SNORA54	0.0235276	10.4738	Up-regulated
OR2AT4	0.0235524	0.303559	Down-regulated
BCYRN1	0.0237067	0	Down-regulated
LOC100287718	0.0241514	0.183425	Down-regulated
C2orf62	0.0244109	0.370215	Down-regulated
GPR26	0.0244373	0.410554	Down-regulated
SYT10	0.0246098	0.14461	Down-regulated
GDEP	0.0247463	0	Down-regulated
2015-12-01	0.024772	2.11989	Up-regulated
TFF2	0.0247812	0.00980417	Down-regulated
GPHB5	0.0248055	0.30914	Down-regulated
OR51B6	0.0248671	0	Down-regulated
C22orf33	0.0249851	0.126298	Down-regulated
PRR23A	0.0250628	0.281075	Down-regulated
MATN4	0.0254457	2.05734	Up-regulated
KRT28	0.0255334	0.129959	Down-regulated
LOC650293	0.0255586	0.136335	Down-regulated
TTTY2	0.0256274	3.58081	Up-regulated
ZNF716	0.0259314	11.5686	Up-regulated
MYEOV	0.0260321	2.15638	Up-regulated
MUCL1	0.0260384	3.73572	Up-regulated
MYH11	0.0261474	0.369403	Down-regulated
LST-3TM12	0.0263292	0.126657	Down-regulated
SCARNA4	0.026435	18.3725	Up-regulated
SNORA61	0.0264551	2.24298	Up-regulated
WDR38	0.0266716	0.43969	Down-regulated
FAM81B	0.0266803	0.265852	Down-regulated
RPS28	0.0267424	0.432823	Down-regulated
NEUROD1	0.0272202	2.07206	Up-regulated
RSPH4A	0.027418	0.459197	Down-regulated
GDF2	0.027422	0.271372	Down-regulated
SVOP	0.0277042	0.359797	Down-regulated
KRTAP10-10	0.02776	0.280276	Down-regulated
CPLX2	0.0279779	0.313562	Down-regulated
ARGFX	0.0280077	0.270178	Down-regulated
DLX6AS	0.0280534	3.63347	Up-regulated
DPPA3	0.0281398	0.187708	Down-regulated
FGF5	0.028403	7.44829	Up-regulated
CCDC144NL	0.0286737	0.454663	Down-regulated
SNORA4	0.028981	63.1149	Up-regulated
WNT10B	0.0290542	0.462892	Down-regulated
TM4SF4	0.02911	0.399124	Down-regulated
C12orf27	0.0292799	3.84715	Up-regulated
SNORA72	0.0293787	3.33398	Up-regulated
BTG4	0.0294197	0.368688	Down-regulated
CHGA	0.0294725	0.425267	Down-regulated
CYMP	0.0295782	0.409367	Down-regulated
KRT72	0.0296111	0.445128	Down-regulated
TECRL	0.0297716	41.4339	Up-regulated
ZG16B	0.0299888	2.06688	Up-regulated
OR4D9	0.030144	0	Down-regulated
DMRTC2	0.0302454	0.0842785	Down-regulated
LINGO2	0.0302803	0.369145	Down-regulated
ACTL7B	0.0302851	3.05349	Up-regulated
SNORA2A	0.0304057	10.62	Up-regulated
C16orf78	0.030563	0.235691	Down-regulated
SNORA78	0.0307686	25.6041	Up-regulated
PTPRQ	0.0307699	0.312417	Down-regulated
CCL3L1	0.0310284	0.376583	Down-regulated
HOXB13	0.0311385	2.86253	Up-regulated
CALY	0.0313584	0.37944	Down-regulated
CLCA1	0.0315384	0.388543	Down-regulated
OR10G3	0.0315861	0	Down-regulated
OR2S2	0.0316109	0.338678	Down-regulated
CD177	0.0316147	4.27456	Up-regulated
SLC6A7	0.0316569	0.37394	Down-regulated
CDKN2A	0.0316817	2.89849	Up-regulated
SLC32A1	0.0316938	0.433144	Down-regulated
GPC3	0.0319757	2.50268	Up-regulated
THEG	0.0321393	0.490771	Down-regulated
FAM179A	0.0322289	0.460907	Down-regulated
MYT1L	0.0324594	0.408473	Down-regulated
NTS	0.032694	0.0290979	Down-regulated
OTUD6A	0.0326946	0.14999	Down-regulated
HMX3	0.0327728	3.04594	Up-regulated
GPR149	0.0330572	0.276047	Down-regulated
GK2	0.0331109	0.377229	Down-regulated
LHX9	0.0332801	2.06058	Up-regulated
P2RX2	0.0333696	0.222059	Down-regulated
OR10P1	0.0333832	0.350568	Down-regulated
FAM74A3	0.0336834	0.248147	Down-regulated
CIB4	0.0337481	3.12119	Up-regulated
C6orf223	0.0338579	2.47014	Up-regulated
GABRA4	0.0342402	0.430628	Down-regulated
FLJ37307	0.0342534	0.43299	Down-regulated
MAGEB6	0.0345467	6.37079	Up-regulated
C5orf23	0.0347531	2.11747	Up-regulated
CHI3L1	0.0350476	2.43236	Up-regulated
FAM154A	0.0352804	0.483113	Down-regulated
NLRP11	0.0353057	3.75042	Up-regulated
PNLIP	0.0353565	0.0867642	Down-regulated
OR52I2	0.0354226	0.46834	Down-regulated
KCNH6	0.0354261	0.329604	Down-regulated
RORC	0.0354663	0.422121	Down-regulated
RNU11	0.0355557	3.68935	Up-regulated
FAM163B	0.0355633	0.42539	Down-regulated
HTR4	0.0356277	0.491237	Down-regulated
HESRG	0.0356294	0.358031	Down-regulated
CYP2F1	0.0356341	0.34586	Down-regulated
IGLL1	0.0362164	0.461238	Down-regulated
GJA10	0.0363758	0.150033	Down-regulated
SNORA56	0.0364445	5.22753	Up-regulated
HOXB5	0.0365619	2.38698	Up-regulated
MAP7D2	0.0366533	0.369953	Down-regulated
OR5AK2	0.0367553	0.320752	Down-regulated
HTR5A	0.0368985	0.481149	Down-regulated
SERPINB7	0.0375275	5.82735	Up-regulated
HSD17B2	0.0376743	3.32982	Up-regulated
PAK3	0.0376851	0.429903	Down-regulated
LOC392196	0.037832	0.456806	Down-regulated
HIGD1C	0.0381759	0.399828	Down-regulated
TPBG	0.0383529	2.18753	Up-regulated
RXFP1	0.0385885	0.366171	Down-regulated
LOC653544	0.0386489	7.92506	Up-regulated
KCNC2	0.0386706	0.406867	Down-regulated
HTR1A	0.0389473	0.297667	Down-regulated
SPRR2A	0.0389576	0.151599	Down-regulated
DMRTB1	0.0391612	6.48239	Up-regulated
TCAM1P	0.0396748	0.42833	Down-regulated
KRTAP10-4	0.0397201	0.243035	Down-regulated
DNAH3	0.0399466	0.228025	Down-regulated
SNORA27	0.0399755	3.98462	Up-regulated
DIRC1	0.0400602	2.12706	Up-regulated
MGC26647	0.0401064	2.48364	Up-regulated
RAB3B	0.040123	0.470501	Down-regulated
SPACA3	0.0402853	4.46619	Up-regulated
TRIM64	0.0404085	0.0512928	Down-regulated
UBTFL1	0.0411625	0.376446	Down-regulated
SLC9A4	0.0411693	2.10786	Up-regulated
CD24	0.041171	2.66804	Up-regulated
MUC13	0.0414168	8.13899	Up-regulated
LOC283867	0.0414509	2.29567	Up-regulated
KRT34	0.041518	2.80032	Up-regulated
C14orf72	0.0415747	2.33446	Up-regulated
SNAP91	0.0417239	0.467258	Down-regulated
OCA2	0.0418038	2.13542	Up-regulated
TMEM90A	0.0418668	0.252777	Down-regulated
PWRN2	0.0419184	0.377772	Down-regulated
GABRB2	0.0420895	0.347793	Down-regulated
ITIH1	0.042356	2.13357	Up-regulated
HIST1H2AJ	0.0426818	4.14092	Up-regulated
OR2T8	0.0429551	0.368151	Down-regulated
DRGX	0.0430427	0.212521	Down-regulated
SPRR2C	0.0431527	0.132908	Down-regulated
GLTPD2	0.0431849	2.37559	Up-regulated
INHBE	0.0434891	3.60401	Up-regulated
HIST1H3A	0.0437694	3.3331	Up-regulated
SNORA46	0.0439182	7.93866	Up-regulated
PRODH2	0.0444377	0.0773667	Down-regulated
KPNA7	0.0444503	0.319136	Down-regulated
FAM138E	0.0448117	0.384445	Down-regulated
C7orf57	0.0448876	0.419691	Down-regulated
FGF21	0.0455196	2.79849	Up-regulated
MOS	0.046004	0.415737	Down-regulated
HIST2H3C	0.0463836	4.6163	Up-regulated
MC2R	0.0468362	2.51721	Up-regulated
KRT33B	0.0470279	0.258037	Down-regulated
SPRR2F	0.0473068	0.0350011	Down-regulated
HYAL4	0.0474775	4.19607	Up-regulated
LRRC46	0.0475487	0.496355	Down-regulated
CCDC108	0.0475847	0.494304	Down-regulated
TMPRSS2	0.0476575	3.97546	Up-regulated
C6orf176	0.047758	2.68083	Up-regulated
LOC338588	0.0482697	0.412919	Down-regulated
CCDC105	0.0483477	0	Down-regulated
NLRP8	0.0483608	0	Down-regulated
TAS2R41	0.0484375	0	Down-regulated
OR10G7	0.0486601	0	Down-regulated
DAZ2	0.0491094	1005.36	Up-regulated
B4GALNT2	0.0493066	0.0807633	Down-regulated
SUN5	0.0494878	0	Down-regulated
FLJ43860	0.0495671	3.27641	Up-regulated
TKTL1	0.0499734	3.0643	Up-regulated
