# Supplementary material for: Transcriptional Characteristics of IDH-Wild Type Glioma Subgroups Highlight the Biological Processes Underlying Heterogeneity of IDH-Wild Type WHO Grade IV Gliomas
Source: Front Cell Dev Biol. 2020 Oct 22;8:580464. doi: 10.3389/fcell.2020.580464 (PMC7642517; doi:10.3389/fcell.2020.580464)
Supplement: Supplementary Table 1 — Distribution of clinicopathological features in TCGA and CGGA databases. [file Data_Sheet_1.ZIP › Supplementary Table 4 CGGA Group A vs Group B DEGs.xlsx]

## Sheet: Sheet1
Gene	Foldchange	P value	Compare Group B with Group A
AASS	2.22138	0.0124548	Up-regulated
AC002451.3	2.5308	0.0172544	Up-regulated
AC004538.3	2.04909	0.0443483	Up-regulated
AC005550.4	2.95247	0.0344561	Up-regulated
AC005609.1	2.98397	0.0166471	Up-regulated
AC005754.7	3.19067	0.00103576	Up-regulated
AC005754.8	2.80095	0.0362317	Up-regulated
AC007128.1	2.77898	0.0459854	Up-regulated
AC007461.1	2.16054	0.00443552	Up-regulated
AC018804.6	2.43005	0.0325983	Up-regulated
AC018890.6	2.6369	0.00816797	Up-regulated
AC022596.2	10.3573	0.00357508	Up-regulated
AC083864.3	8.1049	0.0159982	Up-regulated
AC092171.2	2.31798	0.0202258	Up-regulated
AC093642.3	2.4784	0.0398894	Up-regulated
AC107081.5	5.80962	0.00938465	Up-regulated
AC144835.1	4.16648	0.0494247	Up-regulated
AF064860.7	2.34431	0.00928194	Up-regulated
AGMO	3.10763	0.00770965	Up-regulated
ALDH1L1-AS2	2.74122	0.00873535	Up-regulated
ALOX12P2	2.33884	0.0391505	Up-regulated
AP001172.2	4.38462	0.0489456	Up-regulated
AP001626.2	2.02259	0.0313308	Up-regulated
AQP5	2.93866	0.0296795	Up-regulated
ATAD3C	2.34238	0.0217847	Up-regulated
AURKB	2.03817	0.0472199	Up-regulated
B3GAT2	3.15135	0.0443388	Up-regulated
BCAN	2.11779	0.0130125	Up-regulated
C6orf3	2.10257	0.0102087	Up-regulated
CASC14	2.00416	0.0233364	Up-regulated
CDCA7	3.54526	0.0151264	Up-regulated
CDCA7L	2.81306	0.0111796	Up-regulated
CDO1	2.02768	0.0384874	Up-regulated
CHRNE	2.94154	0.0158329	Up-regulated
CICP14	3.40626	0.0205873	Up-regulated
CNGA3	2.47	0.000993682	Up-regulated
COL11A2	2.20775	0.00820322	Up-regulated
COL28A1	4.18249	0.0255452	Up-regulated
CTA-384D8.33	2.33454	0.0257561	Up-regulated
CTB-167B5.1	3.22257	0.0204287	Up-regulated
CTD-2001C12.1	2.56876	0.0368461	Up-regulated
CTD-2245F17.3	3.5635	0.0171131	Up-regulated
CTD-2655K5.1	3.19826	0.0134868	Up-regulated
CTD-3199J23.6	2.16476	0.0164236	Up-regulated
CXorf64	5.20569	0.0245699	Up-regulated
CYP3A5	2.06027	0.0236692	Up-regulated
DLL3	3.1094	0.020371	Up-regulated
DLX1	6.57108	0.0286759	Up-regulated
DLX2	11.8194	0.00580178	Up-regulated
DLX5	8.36433	0.00675487	Up-regulated
DLX6	5.03821	0.0146099	Up-regulated
DLX6-AS1	11.5232	0.0480153	Up-regulated
DPYSL5	2.05849	0.0320051	Up-regulated
DSEL	2.11154	0.00305109	Up-regulated
EBAG9P1	2.01988	0.0358137	Up-regulated
EBF4	2.23419	0.000428552	Up-regulated
EGFEM1P	2.24179	0.0256971	Up-regulated
EGFR	4.93746	0.00956691	Up-regulated
ELOVL2	2.16143	0.0229574	Up-regulated
ELOVL2-AS1	2.6153	0.00536332	Up-regulated
EMILIN3	2.24144	0.0209641	Up-regulated
EZH2	2.17719	0.0224836	Up-regulated
F11-AS1	9.33333	0.0193809	Up-regulated
FABP5P7	2.1042	0.0116973	Up-regulated
FAM106B	3.0355	0.0162027	Up-regulated
FAM111B	2.11732	0.0101592	Up-regulated
FAM182B	2.05229	0.0252728	Up-regulated
FEZF1	11.2362	0.00543337	Up-regulated
FEZF1-AS1	14.6395	0.000949984	Up-regulated
FKBP9L	16.7939	0.0194978	Up-regulated
FNBP1L	2.01564	0.0085895	Up-regulated
FREM2	2.13914	0.00994534	Up-regulated
GAB1	2.67197	0.00693203	Up-regulated
GOLGA6B	3.76532	0.0111783	Up-regulated
GPD1	4.76529	0.00847811	Up-regulated
HCG15	2.02879	0.017305	Up-regulated
HCG22	2.50502	0.0272866	Up-regulated
HGFAC	2.40778	0.00975051	Up-regulated
HNF4G	2.27276	0.0256385	Up-regulated
HOXA2	3.35395	0.0466495	Up-regulated
HOXA4	3.35711	0.0318229	Up-regulated
HOXA5	2.74977	0.033588	Up-regulated
HOXA7	2.36036	0.0411733	Up-regulated
HOXA9	10.0863	0.00842627	Up-regulated
HOXB4	2.95213	0.0262053	Up-regulated
HSPA1A	2.26618	0.042833	Up-regulated
IGSF1	3.46624	0.0111794	Up-regulated
IQCA1P1	2.3855	0.0458155	Up-regulated
KIF26A	2.37582	0.0404514	Up-regulated
KLHL7-AS1	2.56784	0.0317194	Up-regulated
LEMD1-AS1	5.04579	0.0109946	Up-regulated
LILRA4	3.12026	0.000495565	Up-regulated
LINC00176	2.19062	0.0400433	Up-regulated
LINC00461	2.14447	0.00538537	Up-regulated
LINC00664	2.44351	0.029342	Up-regulated
LINC00928	3.36597	0.014032	Up-regulated
LMNB1	2.09526	0.0149398	Up-regulated
LPAR2	3.549	0.0237674	Up-regulated
LRRC17	2.87503	0.00434622	Up-regulated
MAB21L1	4.11651	0.029857	Up-regulated
MAGED4	2.08153	0.0139286	Up-regulated
MDM4	3.57414	0.0235471	Up-regulated
MEIS1	2.08786	0.0488192	Up-regulated
MEOX2	2.06444	0.0151273	Up-regulated
MEST	2.68588	0.00478824	Up-regulated
MMP25	2.02374	0.0317663	Up-regulated
MRPL9P1	2.72865	0.0106404	Up-regulated
MXD3	2.1407	0.0372949	Up-regulated
NAV2-AS1	2.0523	0.0200272	Up-regulated
NREP	2.55063	0.0233174	Up-regulated
OTP	4.20754	0.0136737	Up-regulated
PAXBP1	4.46826	0.0296439	Up-regulated
PCDHA11	2.4694	0.0437398	Up-regulated
PCDHB14	2.12667	0.0300627	Up-regulated
PCDHB16	2.84895	0.0116655	Up-regulated
PCDHB3	2.60056	0.0392802	Up-regulated
PCDHB7	2.68999	0.00905448	Up-regulated
PCDHB8	2.90035	0.00704509	Up-regulated
PCDHB9	2.61591	0.012831	Up-regulated
PHC1	2.26358	0.0412524	Up-regulated
POM121B	3.13828	0.0105043	Up-regulated
POU3F4	2.02394	0.0185958	Up-regulated
PPP1R1C	2.70829	0.00858589	Up-regulated
PPP2R3B	2.08484	0.0475424	Up-regulated
PRSS33	17.1169	0.000243147	Up-regulated
RAMP2-AS1	2.22344	0.0313829	Up-regulated
RASEF	3.59972	0.0184845	Up-regulated
RGPD1	3.81335	0.0279617	Up-regulated
RN7SL381P	3.1703	0.0208359	Up-regulated
RN7SL608P	2.26908	0.0125898	Up-regulated
RP11-1006G14.1	2.38022	0.0392421	Up-regulated
RP11-1084A12.1	2.6703	0.0168231	Up-regulated
RP11-130F10.1	3.22712	0.038041	Up-regulated
RP11-142A22.4	2.06993	0.0263453	Up-regulated
RP11-159K7.2	3.2111	0.0156132	Up-regulated
RP11-197P3.5	2.6549	0.0222176	Up-regulated
RP11-229P13.2	2.19231	0.00821207	Up-regulated
RP11-261C10.5	2.02055	0.0399752	Up-regulated
RP11-274B21.4	3.72066	0.0152675	Up-regulated
RP11-286H14.8	2.03009	0.0370338	Up-regulated
RP11-299L17.3	3.05211	0.00517787	Up-regulated
RP11-304L19.4	2.40827	0.0155153	Up-regulated
RP11-313P22.1	3.07847	0.00199514	Up-regulated
RP11-329B9.3	2.50324	0.00268726	Up-regulated
RP11-329B9.4	2.34609	0.0101917	Up-regulated
RP11-368I23.2	2.05333	0.0297633	Up-regulated
RP11-368I23.3	2.95965	0.00317106	Up-regulated
RP11-390G14.1	2.12547	0.0148121	Up-regulated
RP11-396C23.2	2.11602	0.0476396	Up-regulated
RP11-413M3.4	2.71942	0.0153741	Up-regulated
RP11-429B14.4	2.94165	0.00766721	Up-regulated
RP11-431N15.2	3.68091	0.0133614	Up-regulated
RP11-440L14.4	2.16456	0.000151267	Up-regulated
RP11-460E7.8	2.29892	0.0271824	Up-regulated
RP11-469H8.6	2.61931	0.0366126	Up-regulated
RP11-46A10.4	3.15692	0.0205755	Up-regulated
RP11-480D4.6	2.11563	0.0359251	Up-regulated
RP11-480I12.9	3.22339	0.041265	Up-regulated
RP11-488L18.6	7.01021	0.0103235	Up-regulated
RP11-495P10.3	2.4359	0.0186426	Up-regulated
RP11-498D10.5	2.78775	0.00585648	Up-regulated
RP11-500B12.1	4.09866	0.0414302	Up-regulated
RP11-523G9.3	2.10323	0.0251099	Up-regulated
RP11-523H20.3	3.06997	0.0336687	Up-regulated
RP11-524C21.2	2.41934	0.0278664	Up-regulated
RP11-551L14.1	5.97655	0.0316089	Up-regulated
RP11-553D4.2	2.18329	0.0294227	Up-regulated
RP11-572C15.6	2.34639	0.0185957	Up-regulated
RP11-578O24.2	2.36147	0.0227556	Up-regulated
RP11-59H7.3	3.26089	0.0138414	Up-regulated
RP11-680F8.4	2.05433	0.0229761	Up-regulated
RP11-707G14.7	2.8685	0.0279879	Up-regulated
RP11-807H17.1	5.39015	0.0264602	Up-regulated
RP11-958F21.1	2.31495	0.0397	Up-regulated
RP3-326L13.3	3.33119	0.0384726	Up-regulated
RP3-369A17.4	2.60425	0.0110039	Up-regulated
RP3-522J7.6	2.35175	0.0131554	Up-regulated
RP4-669L17.10	2.04042	0.00823972	Up-regulated
RP4-756H11.3	2.10007	0.00731612	Up-regulated
RPL7AP10	2.15219	0.0107493	Up-regulated
RPL7P23p	2.59512	0.0160619	Up-regulated
RPS4XP11	3.08705	0.0362578	Up-regulated
RPSAP14	2.44482	0.0321266	Up-regulated
RPSAP58	4.17992	0.039972	Up-regulated
SERINC4	2.04846	0.0445264	Up-regulated
SEZ6	3.83948	0.000484896	Up-regulated
SHOX2	2.32156	0.0431514	Up-regulated
SLC10A4	5.02726	0.00668471	Up-regulated
SLC27A6	3.12756	0.0407901	Up-regulated
SLC35E3	2.93726	0.0441479	Up-regulated
SLC7A3	9.35067	0.00739658	Up-regulated
SLFN13	2.04939	0.00701228	Up-regulated
SLX1B	3.059	0.00874175	Up-regulated
SOX11	2.4504	0.0146595	Up-regulated
SP5	2.62777	0.0443444	Up-regulated
ST13P18	2.92308	0.00190293	Up-regulated
ST13P6	2.02448	0.0437252	Up-regulated
ST6GALNAC4P1	2.10689	0.041317	Up-regulated
TAAR3	3.38207	0.013411	Up-regulated
TCF4	2.24723	0.0371543	Up-regulated
TDGF1P7	4.49208	0.000465273	Up-regulated
TENM1	2.48016	0.00922422	Up-regulated
TFAP2A-AS1	2.16502	0.0461996	Up-regulated
TGIF2-C20orf24	2.01874	0.0390953	Up-regulated
TKTL1	30.9968	0.0320293	Up-regulated
TOP2A	2.29046	0.0446883	Up-regulated
ULK4P1	3.73649	0.0181158	Up-regulated
ULK4P3	3.18369	0.0250524	Up-regulated
URGCP-MRPS24	2.82544	0.010415	Up-regulated
VOPP1	7.04801	0.0212929	Up-regulated
YWHAZP4	2.1211	0.0473787	Up-regulated
ZC3H11A	2.10982	0.0296541	Up-regulated
ZFHX4	2.00858	0.00288952	Up-regulated
ZFHX4-AS1	2.34645	0.00475563	Up-regulated
ZNF713	3.79616	0.01005	Up-regulated
AC005592.1	0.427486	0.0256553	Down-regulated
AC007009.1	0.255746	0.0248657	Down-regulated
AC013275.2	0.189605	0.0373932	Down-regulated
AC023490.1	0.477745	0.0471844	Down-regulated
AC083843.2	0.335759	0.0188177	Down-regulated
AC091633.3	0.419928	0.0206619	Down-regulated
AC096579.7	0.0811693	0.0374737	Down-regulated
AC131056.3	0.201672	0.0308759	Down-regulated
AC144831.1	0.48203	0.0303386	Down-regulated
ACTR3C	0.379138	0.00666444	Down-regulated
ADAMTS8	0.337414	0.00655012	Down-regulated
ADCYAP1	0.277376	0.0421916	Down-regulated
AFP	0.25754	0.0411454	Down-regulated
AL358813.2	0.463506	0.0195872	Down-regulated
ALDH1A2	0.494375	0.00648996	Down-regulated
ALOXE3	0.382335	0.0487523	Down-regulated
ANO9	0.384615	0.0368837	Down-regulated
AOC3	0.456731	0.0213752	Down-regulated
AQP3	0.407063	0.00562061	Down-regulated
AREG	0.171491	0.0300352	Down-regulated
ASB2	0.448954	0.0336797	Down-regulated
ASGR2	0.494536	0.00598345	Down-regulated
ASPDH	0.380403	0.0268688	Down-regulated
BMX	0.381993	0.00632015	Down-regulated
C17orf102	0.353573	0.0178518	Down-regulated
C3orf80	0.211397	0.0325777	Down-regulated
C8orf44-SGK3	0.296875	0.0201699	Down-regulated
CBFA2T3	0.496652	0.0374577	Down-regulated
CCDC68	0.417319	0.0352493	Down-regulated
CCL17	0.314084	0.0225913	Down-regulated
CCR6	0.368118	0.0215577	Down-regulated
CCSER1	0.476116	0.0404604	Down-regulated
CD1C	0.265734	0.00917331	Down-regulated
CDKN2B	0.326845	0.029545	Down-regulated
COL13A1	0.434852	0.0387196	Down-regulated
CPNE8	0.445902	0.012421	Down-regulated
CRTAM	0.441365	0.0349035	Down-regulated
CTA-134P22.2	0.424212	0.00525848	Down-regulated
CTAGE4	0.210633	0.00910187	Down-regulated
CTC-453G23.8	0.44906	0.0148372	Down-regulated
CTD-2005H7.1	0.456	0.0426218	Down-regulated
CTD-2145A24.3	0.479037	0.0173708	Down-regulated
CTD-2526A2.2	0.360447	0.0204029	Down-regulated
CTD-2639E6.9	0.371857	0.00165572	Down-regulated
CTD-3247F14.2	0.244635	0.0130003	Down-regulated
CTLA4	0.285553	0.0258027	Down-regulated
CTXN1	0.432107	0.00611406	Down-regulated
CYP1B1	0.476333	0.0107853	Down-regulated
CYP1B1-AS1	0.319068	0.0113995	Down-regulated
DAW1	0.0931236	0.0065897	Down-regulated
DHDH	0.438252	0.0239256	Down-regulated
DKK1	0.171628	0.0335929	Down-regulated
DPYS	0.482201	0.0371547	Down-regulated
DRGX	0.185789	0.0442609	Down-regulated
DUSP2	0.380615	0.037197	Down-regulated
EFCAB1	0.297357	0.0389006	Down-regulated
EMBP1	0.384237	0.0440229	Down-regulated
ENTPD3	0.296902	0.0484695	Down-regulated
F12	0.424053	0.00572314	Down-regulated
FAM153B	0.183691	0.0437675	Down-regulated
FAM153C	0.186655	0.0477719	Down-regulated
FAM157B	0.344537	0.043921	Down-regulated
FAM41C	0.412398	0.0338067	Down-regulated
FAM78B	0.459599	0.0490111	Down-regulated
FGF18	0.410986	0.00693562	Down-regulated
FHL2	0.373524	0.00105821	Down-regulated
FLG-AS1	0.303803	0.0170833	Down-regulated
FLT3	0.341317	0.0118134	Down-regulated
FNDC1	0.362865	0.039423	Down-regulated
GABBR2	0.231666	0.0146177	Down-regulated
GLP2R	0.23663	0.0173623	Down-regulated
GRASP	0.491372	0.0250051	Down-regulated
GRM5-AS1	0.210349	0.0282353	Down-regulated
GRM7	0.392883	0.0335002	Down-regulated
H19	0.110993	0.0258947	Down-regulated
HAVCR1	0.461081	0.0345428	Down-regulated
HRAS	0.408465	0.038529	Down-regulated
HTR4	0.413291	0.0498313	Down-regulated
IGHM	0.0239373	0.0372296	Down-regulated
IGKV4-1	0.0567085	0.0470672	Down-regulated
IGLC2	0.033341	0.0404894	Down-regulated
IGLV1-40	0.0546459	0.0224582	Down-regulated
IGLV2-8	0.0868171	0.043822	Down-regulated
IGLV7-46	0.187171	0.0406867	Down-regulated
IL1R1	0.430524	0.0354488	Down-regulated
IL27	0.442693	0.0261275	Down-regulated
INHBA-AS1	0.24336	0.029395	Down-regulated
INSL3	0.338319	0.0495094	Down-regulated
ITPR1	0.42135	0.0349223	Down-regulated
KB-1125A3.11	0.415389	0.0494305	Down-regulated
KCNMA1	0.45122	0.000637197	Down-regulated
KRT17	0.106037	0.0182363	Down-regulated
KRT18P34	0.467244	0.0106623	Down-regulated
KRT81	0.462427	0.0115992	Down-regulated
LDB2	0.479038	0.0487996	Down-regulated
LGALS17A	0.358159	0.0359201	Down-regulated
LINC00304	0.272264	0.0372376	Down-regulated
LINC00426	0.386791	0.011281	Down-regulated
LINC00473	0.317465	0.0356945	Down-regulated
LINC00507	0.0614679	0.0457072	Down-regulated
LINC00857	0.192799	0.020924	Down-regulated
LINC00936	0.462323	0.0246183	Down-regulated
LINC00937	0.371558	0.00884694	Down-regulated
LINC00996	0.26362	0.0494065	Down-regulated
LL22NC03-32F9.1	0.347739	0.0293589	Down-regulated
LY6H	0.378072	0.045135	Down-regulated
MCTP1	0.451634	0.0331566	Down-regulated
ME1	0.466217	0.0228777	Down-regulated
MIR3179-2	0.369687	0.000758858	Down-regulated
MIR4500HG	0.24278	0.0228757	Down-regulated
MUC12	0.285639	0.0143526	Down-regulated
MYH11	0.4422	0.0349982	Down-regulated
OCA2	0.333737	0.0328265	Down-regulated
OMD	0.464377	0.0354255	Down-regulated
OSR1	0.228197	0.0317273	Down-regulated
PAX5	0.388221	0.0459188	Down-regulated
PGM2L1	0.465295	0.0207782	Down-regulated
PHBP5	0.327955	0.047618	Down-regulated
PLN	0.21148	0.0135828	Down-regulated
POU3F1	0.417652	0.0351362	Down-regulated
PPEF1	0.316971	0.0327261	Down-regulated
PRKAG2-AS1	0.377314	0.0449167	Down-regulated
PTCHD3P2	0.335986	0.0375215	Down-regulated
PTER	0.284771	0.0341978	Down-regulated
PYDC1	0.301068	0.0424238	Down-regulated
RAB37	0.493083	0.0484148	Down-regulated
RASD1	0.43496	0.0193865	Down-regulated
RHEBL1	0.450456	0.0197544	Down-regulated
RNF128	0.337249	0.02406	Down-regulated
RP1-35C21.2	0.238718	0.0465334	Down-regulated
RP11-1100L3.7	0.440662	0.048064	Down-regulated
RP11-11N7.4	0.363591	0.0276793	Down-regulated
RP11-13A1.1	0.297608	0.0269492	Down-regulated
RP11-140I16.3	0.440474	0.0334039	Down-regulated
RP11-149I2.5	0.251447	0.0259992	Down-regulated
RP11-150O12.1	0.283179	0.0179248	Down-regulated
RP11-17M16.2	0.437788	0.0464865	Down-regulated
RP11-215G15.5	0.477405	0.0486451	Down-regulated
RP11-219C20.3	0.496218	0.0319389	Down-regulated
RP11-238K6.1	0.181359	0.00573422	Down-regulated
RP11-252K23.2	0.437626	0.0438785	Down-regulated
RP11-264I13.2	0.346682	0.0095127	Down-regulated
RP11-281P23.1	0.240253	0.0192131	Down-regulated
RP11-284F21.8	0.351852	0.0438688	Down-regulated
RP11-297N6.4	0.456609	0.0386923	Down-regulated
RP11-325F22.2	0.22735	0.0296708	Down-regulated
RP11-345J4.3	0.357047	0.0230738	Down-regulated
RP11-359E10.1	0.324165	0.0375059	Down-regulated
RP11-37N22.1	0.23663	0.0199733	Down-regulated
RP11-395B7.4	0.150139	0.000335155	Down-regulated
RP11-403I13.7	0.334095	0.0101699	Down-regulated
RP11-415F23.2	0.42893	0.0165599	Down-regulated
RP11-425A6.5	0.344923	0.0362889	Down-regulated
RP11-426C22.5	0.423661	0.00896095	Down-regulated
RP11-465B22.3	0.390406	0.0226235	Down-regulated
RP11-466G12.2	0.49465	0.0365992	Down-regulated
RP11-466P24.7	0.315256	0.0376678	Down-regulated
RP11-469N6.1	0.120153	0.020288	Down-regulated
RP11-4F5.2	0.339367	0.00623034	Down-regulated
RP11-584P21.2	0.365385	0.047831	Down-regulated
RP11-613F22.5	0.442347	0.0455277	Down-regulated
RP11-61F12.1	0.370838	0.032727	Down-regulated
RP11-673E1.3	0.392138	0.0412372	Down-regulated
RP11-713D19.1	0.336454	0.00144613	Down-regulated
RP11-761I4.3	0.422868	0.00946647	Down-regulated
RP11-847H18.3	0.19397	0.047486	Down-regulated
RP11-87E22.2	0.0962594	0.0333732	Down-regulated
RP4-555D20.2	0.32103	0.00666683	Down-regulated
RP4-555D20.4	0.306107	0.00653784	Down-regulated
RP4-673M15.1	0.39854	0.0116627	Down-regulated
RP5-973M2.2	0.4076	0.0212439	Down-regulated
RPL13AP25	0.374444	0.0479873	Down-regulated
SCARA5	0.381112	0.0445796	Down-regulated
SELM	0.490313	0.00123841	Down-regulated
SERPINB2	0.288262	0.0200462	Down-regulated
SLC15A5	0.343891	0.0197661	Down-regulated
SLC38A4	0.15332	0.0306036	Down-regulated
SLC6A20	0.299496	0.0451945	Down-regulated
SLC7A11-AS1	0.213306	0.0162992	Down-regulated
SPTSSB	0.367227	0.0228563	Down-regulated
STAT4	0.238563	0.0214061	Down-regulated
SUSD5	0.230429	0.0080976	Down-regulated
SYNPO	0.381666	0.00669526	Down-regulated
TESPA1	0.216156	0.0475814	Down-regulated
TEX29	0.349693	0.0372782	Down-regulated
THBS1	0.239416	0.046342	Down-regulated
TMEM160	0.496275	0.00153805	Down-regulated
TMEM61	0.447769	0.0461951	Down-regulated
TRBC2	0.38154	0.0191509	Down-regulated
TRPM8	0.298404	0.0453587	Down-regulated
TSPAN19	0.341684	0.0384338	Down-regulated
TSPAN32	0.496532	0.0198333	Down-regulated
TUBA4A	0.427033	0.0465455	Down-regulated
UNC5B-AS1	0.394856	0.0250051	Down-regulated
UPP2	0.425218	0.037548	Down-regulated
WNT2	0.293418	0.0252889	Down-regulated
XXbac-B135H6.15	0.453449	0.00535286	Down-regulated
ZNF702P	0.431801	0.0053421	Down-regulated
