# Supplementary material for: Transcriptional Characteristics of IDH-Wild Type Glioma Subgroups Highlight the Biological Processes Underlying Heterogeneity of IDH-Wild Type WHO Grade IV Gliomas
Source: Front Cell Dev Biol. 2020 Oct 22;8:580464. doi: 10.3389/fcell.2020.580464 (PMC7642517; doi:10.3389/fcell.2020.580464)
Supplement: Supplementary Table 1 — Distribution of clinicopathological features in TCGA and CGGA databases. [file Data_Sheet_1.ZIP › Supplementary Table 5 CGGA Group B vs Group C DEGs.xlsx]

## Sheet: Sheet1
Gene	Foldchange	P value	Compare Group C with Group B
ABCA13	3.74282	0.043342	Up-regulated
ABCC3	2.93301	0.000155656	Up-regulated
AC004017.1	2.89539	0.0135906	Up-regulated
AC005264.2	2.40236	0.0401112	Up-regulated
AC005523.2	2.57508	0.0116781	Up-regulated
AC005592.2	2.25055	0.00148387	Up-regulated
AC005789.11	2.34248	0.000619302	Up-regulated
AC006126.4	5.84638	0.000519671	Up-regulated
AC006132.1	2.94032	0.0408211	Up-regulated
AC007285.6	2.16209	0.0311144	Up-regulated
AC007362.1	2.18007	0.00568514	Up-regulated
AC010729.1	2.20111	0.0453545	Up-regulated
AC016586.1	3.29344	0.0454293	Up-regulated
AC017002.1	3.41239	0.00445147	Up-regulated
AC079210.1	2.56194	0.00465596	Up-regulated
AC091814.3	2.90841	0.0451933	Up-regulated
AC093850.2	5.08418	0.0102423	Up-regulated
AC096579.7	14.2016	0.00663615	Up-regulated
AC144831.1	2.997	0.0016164	Up-regulated
ACTA2	2.27705	6.11256e-05	Up-regulated
ACTA2-AS1	2.26292	0.00968338	Up-regulated
ACTG2	5.17249	0.000191136	Up-regulated
ADAM12	2.66233	0.000184987	Up-regulated
ADAM8	2.2388	0.0234047	Up-regulated
ADAMDEC1	4.73175	0.0129674	Up-regulated
ADAMTS14	3.74816	0.00310278	Up-regulated
ADAMTS15	2.04428	0.0148891	Up-regulated
ADAMTS2	2.87125	0.00932463	Up-regulated
ADAMTSL4	2.04297	0.00261473	Up-regulated
ADM	2.82857	0.00104691	Up-regulated
AFP	5.51548	0.013746	Up-regulated
AIM1	3.57518	0.00140517	Up-regulated
ANGPTL4	3.70716	0.00298702	Up-regulated
ANKRD7	2.3793	0.00673805	Up-regulated
ANPEP	3.5123	0.0017295	Up-regulated
ANXA2	3.09969	1.25496e-06	Up-regulated
ANXA2P2	2.48458	0.00552685	Up-regulated
AOC3	2.6647	0.0012473	Up-regulated
AP000330.8	2.31924	0.00325809	Up-regulated
AP000350.4	2.16803	0.0450568	Up-regulated
AP003419.11	2.76908	0.00258514	Up-regulated
AQP3	2.26057	0.023168	Up-regulated
AQP9	4.41823	0.0470047	Up-regulated
AREG	34.1222	0.0128622	Up-regulated
ASGR2	2.25884	0.0141629	Up-regulated
ASPN	3.76678	0.0380708	Up-regulated
AZGP1	2.50537	0.0487108	Up-regulated
BCL2L12	2.0112	0.000392278	Up-regulated
BCL3	2.59015	0.000448403	Up-regulated
BDKRB2	2.7754	0.00336462	Up-regulated
C15orf48	4.00043	0.0059129	Up-regulated
C16orf54	2.07083	0.0149713	Up-regulated
C19orf59	14.3521	0.014409	Up-regulated
C1QA	2.61184	0.000543827	Up-regulated
C1QB	2.20319	0.0055656	Up-regulated
C1QC	2.30142	0.0021922	Up-regulated
C1R	2.26275	0.000215766	Up-regulated
C1S	2.4507	0.00143852	Up-regulated
C2orf66	3.16046	0.00230472	Up-regulated
C3	2.21812	0.0198294	Up-regulated
C5AR1	3.01435	0.00168978	Up-regulated
C6orf141	2.63167	0.00397727	Up-regulated
CA9	6.30578	0.000328267	Up-regulated
CATSPER1	2.34587	0.0105376	Up-regulated
CAV1	2.76489	0.00153988	Up-regulated
CCL2	2.42453	0.00820142	Up-regulated
CCL20	11.5883	0.0209355	Up-regulated
CCL26	4.16065	0.00125826	Up-regulated
CCL5	2.73737	0.00601307	Up-regulated
CD14	2.154	0.000282163	Up-regulated
CD163	3.94749	1.6564e-05	Up-regulated
CD163L1	2.01114	0.0174716	Up-regulated
CD1D	2.24074	0.0172401	Up-regulated
CD36	6.93859	0.000246537	Up-regulated
CD3E	2.58394	0.0411941	Up-regulated
CD44	2.1475	0.00190519	Up-regulated
CD7	2.10906	0.0279747	Up-regulated
CD74	2.5473	0.0017342	Up-regulated
CD93	2.03444	0.000199744	Up-regulated
CDC42EP5	2.82021	0.000248058	Up-regulated
CEBPB	2.53717	0.000385044	Up-regulated
CEBPD	2.52018	1.73261e-05	Up-regulated
CENPW	2.19615	0.00132441	Up-regulated
CEP55	2.17142	0.00035033	Up-regulated
CFH	2.90249	0.00477623	Up-regulated
CFI	2.1944	0.00407134	Up-regulated
CHI3L1	2.29585	6.14669e-06	Up-regulated
CHRDL2	3.69119	0.00662429	Up-regulated
CHRNA9	7.59704	0.00182349	Up-regulated
CLCF1	2.72346	0.00253991	Up-regulated
CLDN7	2.01316	0.00846311	Up-regulated
CLEC12A	2.16957	0.034616	Up-regulated
CLEC5A	2.13063	0.00494173	Up-regulated
CMKLR1	2.06126	0.0396637	Up-regulated
CNN2	2.66197	0.00153905	Up-regulated
COL11A1	2.26578	0.0271177	Up-regulated
COL12A1	4.14315	0.00418703	Up-regulated
COL13A1	4.20112	0.00587709	Up-regulated
COL15A1	2.57341	0.0251795	Up-regulated
COL18A1	2.72936	6.76593e-06	Up-regulated
COL1A1	11.0708	0.000128987	Up-regulated
COL1A2	2.50537	0.0115762	Up-regulated
COL22A1	2.88659	0.00890129	Up-regulated
COL3A1	9.71129	2.43563e-05	Up-regulated
COL4A1	2.49056	1.30254e-05	Up-regulated
COL4A2	2.38067	1.28308e-05	Up-regulated
COL5A1	6.24856	9.26405e-06	Up-regulated
COL5A2	2.91561	0.000485939	Up-regulated
COL6A1	2.51709	0.00237901	Up-regulated
COL6A2	3.70131	0.000994164	Up-regulated
COL6A3	17.1762	0.000224825	Up-regulated
COL8A1	7.21114	0.000889394	Up-regulated
CP	2.86921	0.0233725	Up-regulated
CPA4	2.86645	0.00379104	Up-regulated
CR1	5.24037	0.0266698	Up-regulated
CRABP2	3.39388	0.000831587	Up-regulated
CRISPLD2	3.21825	0.00163685	Up-regulated
CRTAM	2.71681	0.0119265	Up-regulated
CSTA	2.31847	0.00144882	Up-regulated
CTA-292E10.8	3.06334	0.0381999	Up-regulated
CTA-384D8.34	3.33123	0.0136674	Up-regulated
CTAGE4	6.47132	0.0415595	Up-regulated
CTB-114C7.3	2.5156	0.00898135	Up-regulated
CTB-114C7.4	3.42893	0.0329444	Up-regulated
CTB-13F3.1	2.93401	0.00113835	Up-regulated
CTB-60E11.4	3.95753	0.0269685	Up-regulated
CTC-425F1.4	2.6135	0.00023761	Up-regulated
CTC-429P9.4	3.1079	0.00275443	Up-regulated
CTC-510F12.6	2.4172	0.0498214	Up-regulated
CTD-2006K23.1	13.8407	0.00551075	Up-regulated
CTD-2105E13.13	2.84481	0.0279817	Up-regulated
CTD-2127H9.1	3.31426	0.000723782	Up-regulated
CTD-2192J16.22	3.49422	0.0327076	Up-regulated
CTD-2313J17.5	2.38031	0.0114591	Up-regulated
CTD-2369P2.2	2.23763	4.9978e-05	Up-regulated
CTD-3030D20.1	2.88738	0.00668693	Up-regulated
CTGF	2.61793	0.00183128	Up-regulated
CTHRC1	3.03114	0.000194741	Up-regulated
CTSB	2.28121	0.000710532	Up-regulated
CTSC	2.59483	0.00165057	Up-regulated
CTSL	2.05419	0.000996213	Up-regulated
CTSZ	2.19469	0.00100174	Up-regulated
CXCL9	3.60775	0.0198042	Up-regulated
CXCR4	2.08206	0.00161829	Up-regulated
CYP1B1	3.47232	0.02713	Up-regulated
DCBLD2	3.16112	0.00591022	Up-regulated
DCN	2.86211	0.0408297	Up-regulated
DIRAS3	2.20442	0.0486824	Up-regulated
DKK1	16.7265	0.012402	Up-regulated
DOK2	2.94468	0.00135422	Up-regulated
DPYD	2.14221	0.00661975	Up-regulated
DUSP5	2.53358	0.000519943	Up-regulated
EBF2	3.40619	0.00686533	Up-regulated
ECM1	2.04664	0.00502991	Up-regulated
EIF5AL1	3.20639	0.0407639	Up-regulated
EMP1	2.20883	0.00156446	Up-regulated
EMR2	2.12288	0.0188848	Up-regulated
ENPEP	3.11987	0.000253437	Up-regulated
EPHX3	2.22056	0.0285537	Up-regulated
ESM1	2.18111	0.000321694	Up-regulated
EVA1A	5.23762	0.00265333	Up-regulated
EXOC3L2	3.80356	6.49322e-05	Up-regulated
F12	2.21197	0.0266084	Up-regulated
F13A1	5.26528	0.00209958	Up-regulated
FABP4	3.77889	0.030977	Up-regulated
FAM132B	2.41801	0.0194684	Up-regulated
FAM167B	2.37337	0.00846305	Up-regulated
FAM20A	4.8347	5.37769e-06	Up-regulated
FAM20C	2.19233	9.19022e-05	Up-regulated
FAM26F	2.033	0.00315316	Up-regulated
FAM27B	3.57754	0.0386777	Up-regulated
FAM46B	2.14131	0.0101175	Up-regulated
FBLIM1	2.22263	0.000650301	Up-regulated
FBXO32	2.31185	0.0102006	Up-regulated
FCGR2A	2.4118	0.000292825	Up-regulated
FCGR2B	3.45393	0.000159419	Up-regulated
FCGR2C	3.62042	0.000271173	Up-regulated
FER1L4	2.50934	0.0241171	Up-regulated
FHL2	2.94413	0.00356061	Up-regulated
FKBP11	2.13844	2.35609e-05	Up-regulated
FLNA	2.11352	3.78483e-05	Up-regulated
FN1	2.87665	0.000380044	Up-regulated
FOSL1	4.05692	0.000289862	Up-regulated
FOXD1	2.06272	0.0316293	Up-regulated
FPR3	3.16278	0.00252471	Up-regulated
FSTL3	2.16738	0.0029258	Up-regulated
FTH1P20	2.61309	0.0166007	Up-regulated
GALNT5	4.92474	0.00645175	Up-regulated
GBP5	3.22662	0.00524327	Up-regulated
GCNT1	2.70657	0.0152764	Up-regulated
GDF15	3.98769	0.000387051	Up-regulated
GLIPR1	2.30909	0.00182742	Up-regulated
GPNMB	2.44183	0.031146	Up-regulated
GPX3	2.02771	0.0303837	Up-regulated
GPX8	2.56683	0.00258093	Up-regulated
GZMA	2.75282	0.0247826	Up-regulated
GZMB	2.46169	0.0410342	Up-regulated
GZMK	4.45236	0.0188675	Up-regulated
H19	65.9331	0.000343287	Up-regulated
HAS3	2.53812	0.0453285	Up-regulated
HIST1H4J	2.39233	0.0148074	Up-regulated
HK3	2.59892	0.00133713	Up-regulated
HLA-C	2.91876	0.0181131	Up-regulated
HLA-DMA	2.20306	0.00246736	Up-regulated
HLA-DPB1	2.57762	0.00159731	Up-regulated
HLA-DRB6	4.7429	0.0350157	Up-regulated
HLA-J	2.77143	0.00643105	Up-regulated
HMGB1P3	3.42612	0.014501	Up-regulated
HMOX1	2.20816	0.000678036	Up-regulated
HP	3.18482	0.0367438	Up-regulated
HSPA6	2.68351	0.0143434	Up-regulated
HSPA7	4.10827	8.95086e-05	Up-regulated
HSPG2	2.21314	0.000449454	Up-regulated
HTRA3	2.78943	0.000101442	Up-regulated
IBSP	3.90737	0.000205901	Up-regulated
ICAM1	2.02372	0.0159961	Up-regulated
IFI30	3.13916	1.18359e-05	Up-regulated
IFITM2	2.10865	0.00345553	Up-regulated
IGFBP2	3.08221	0.000130987	Up-regulated
IGFBP3	3.34664	0.00059115	Up-regulated
IGFBP4	2.23013	0.000433586	Up-regulated
IGFBP5	2.00604	0.00325492	Up-regulated
IGFBP6	2.03101	0.042621	Up-regulated
IGHA1	35.5079	0.000959638	Up-regulated
IGHA2	16.5913	0.00824977	Up-regulated
IGHG1	56.1265	0.000120591	Up-regulated
IGHG2	36.1727	0.000749844	Up-regulated
IGHG3	31.8666	0.00343245	Up-regulated
IGHG4	26.6372	0.0063694	Up-regulated
IGHM	15.5744	0.00601391	Up-regulated
IGHV3-15	14.0008	0.0217343	Up-regulated
IGHV3-23	20.743	0.0119412	Up-regulated
IGHV3-30	30.8683	0.0187499	Up-regulated
IGHV3-33	37.1802	0.0237272	Up-regulated
IGHV3-7	18.2041	0.0278703	Up-regulated
IGJ	12.7594	0.00658228	Up-regulated
IGKC	31.5785	0.000457753	Up-regulated
IGKV1-5	23.5729	0.0100298	Up-regulated
IGKV1D-39	21.3634	0.0228458	Up-regulated
IGKV2-30	20.5964	0.0266854	Up-regulated
IGKV3-11	16.7673	0.0242112	Up-regulated
IGKV3-20	16.8268	0.0106061	Up-regulated
IGKV4-1	25.3622	0.00795456	Up-regulated
IGLC1	37.2758	0.00116546	Up-regulated
IGLC2	75.7917	0.000431457	Up-regulated
IGLC3	35.1857	0.000689318	Up-regulated
IGLL5	23.2944	0.0228821	Up-regulated
IGLV1-40	46.438	0.0138188	Up-regulated
IGLV1-44	27.2808	0.0066794	Up-regulated
IGLV1-47	22.2747	0.00960834	Up-regulated
IGLV2-11	51.4752	0.012996	Up-regulated
IGLV2-14	18.5939	0.00599813	Up-regulated
IGLV2-23	59.7628	0.00611469	Up-regulated
IGLV2-8	26.2097	0.0146267	Up-regulated
IGLV3-19	18.2684	0.0356916	Up-regulated
IGLV7-46	11.9941	0.0247258	Up-regulated
IL10RA	2.18288	0.0250753	Up-regulated
IL10RB-AS1	2.1182	1.60867e-08	Up-regulated
IL1R1	3.543	0.0021078	Up-regulated
IL1RN	5.33146	0.0248046	Up-regulated
IL2RA	12.1969	0.00143137	Up-regulated
IL2RG	2.25803	0.009218	Up-regulated
IL32	2.31606	0.00351293	Up-regulated
IMPDH1P10	2.57804	0.0395802	Up-regulated
INHBA	2.70418	0.0459112	Up-regulated
INSL3	3.08838	0.0360241	Up-regulated
INSRR	4.57286	0.0361928	Up-regulated
ISG20	2.31068	1.98085e-05	Up-regulated
ISLR	3.42493	0.0124398	Up-regulated
ITGA11	2.7676	0.00444631	Up-regulated
ITGA3	2.38428	0.0125541	Up-regulated
ITGA5	2.13701	0.00012056	Up-regulated
ITIH1	3.23509	0.0291477	Up-regulated
ITPKC	2.34778	5.37599e-05	Up-regulated
ITPR3	2.72998	0.0289406	Up-regulated
JAK3	2.13529	0.00796825	Up-regulated
KCNK5	3.91956	0.0488942	Up-regulated
KCNK6	2.02412	0.00375727	Up-regulated
KDELR3	3.3572	0.000102917	Up-regulated
KMO	2.27756	0.0078829	Up-regulated
KRT7	2.39151	0.0223492	Up-regulated
KRT75	4.78466	0.0205376	Up-regulated
KRT8	2.70995	0.0221903	Up-regulated
KRT80	3.38926	0.029666	Up-regulated
KYNU	2.05642	0.00609625	Up-regulated
LAMB1	2.83647	0.000106349	Up-regulated
LAMB3	2.01981	0.00921856	Up-regulated
LAMC3	2.30976	0.00820871	Up-regulated
LEPRE1	2.0742	0.000182815	Up-regulated
LGALS1	2.24389	4.2043e-06	Up-regulated
LGALS3	2.59984	1.98427e-05	Up-regulated
LGMNP1	2.88494	0.0328924	Up-regulated
LIF	4.71567	0.0228369	Up-regulated
LILRA6	2.25503	0.0170253	Up-regulated
LILRB2	2.64341	0.0212944	Up-regulated
LILRB3	3.67716	0.00120776	Up-regulated
LINC00152	2.82554	6.45371e-07	Up-regulated
LINC00304	2.44868	0.0456813	Up-regulated
LINC00346	3.00009	0.00477297	Up-regulated
LINC00449	3.7789	0.0119849	Up-regulated
LINC00702	3.78908	0.00205288	Up-regulated
LINC00704	3.13912	0.00545092	Up-regulated
LINC00861	2.84985	0.0276952	Up-regulated
LMNA	2.03024	1.14123e-05	Up-regulated
LOX	2.57333	0.0399616	Up-regulated
LOXL1	2.10035	0.00450587	Up-regulated
LOXL2	3.05719	6.28995e-05	Up-regulated
LRRC25	2.19211	0.000743891	Up-regulated
LRRC32	2.18112	0.000161275	Up-regulated
LTBP2	3.00911	0.00402339	Up-regulated
LTBR	2.03193	0.00288462	Up-regulated
LTF	3.0368	0.0136089	Up-regulated
LUCAT1	3.20663	0.0181637	Up-regulated
LUM	7.49954	0.00396365	Up-regulated
LYPD1	2.0511	0.0003864	Up-regulated
LYZ	3.68847	7.98445e-05	Up-regulated
MAFB	2.35279	0.000875534	Up-regulated
MALL	2.19705	0.0119985	Up-regulated
MAN1C1	2.1214	0.00347246	Up-regulated
MARCO	6.61917	0.041354	Up-regulated
MEDAG	3.65008	0.048784	Up-regulated
METRNL	2.879	1.53097e-05	Up-regulated
MGC4294	5.41937	0.0118891	Up-regulated
MGP	2.04158	0.0157675	Up-regulated
MIR210HG	2.42481	0.00332564	Up-regulated
MIR22HG	2.12691	0.000522841	Up-regulated
MIR4435-1HG	2.25469	3.63493e-07	Up-regulated
MMP1	17.4553	0.0158671	Up-regulated
MMP11	2.6383	0.00948048	Up-regulated
MMP19	5.89586	0.000270968	Up-regulated
MMP23A	2.24532	0.0343723	Up-regulated
MMP9	4.98729	7.56204e-05	Up-regulated
MPZL2	2.13313	0.00119546	Up-regulated
MRC1L1	3.90279	0.0227659	Up-regulated
MS4A4A	2.44892	0.000667818	Up-regulated
MS4A4E	3.49438	0.0171899	Up-regulated
MS4A6A	2.31036	0.00172604	Up-regulated
MS4A7	2.08555	0.00717374	Up-regulated
MT2A	2.96054	0.00204382	Up-regulated
MTFP1	2.20714	4.30223e-05	Up-regulated
MUC12	3.85334	0.00109636	Up-regulated
MXRA5	4.41195	0.00150234	Up-regulated
MYBPH	7.71197	0.0287621	Up-regulated
MYC	2.15549	0.000620125	Up-regulated
MYL12A	2.02891	5.66383e-06	Up-regulated
MYL4	2.90527	0.000581277	Up-regulated
MYL9	2.69081	9.49908e-06	Up-regulated
MYLPF	2.56215	0.037856	Up-regulated
MYO1G	2.04863	0.00252499	Up-regulated
MYO5B	2.01095	0.0218332	Up-regulated
NABP1	2.02947	0.0250414	Up-regulated
NAMPTL	2.0382	0.00790171	Up-regulated
NANOGNBP3	2.02596	0.049104	Up-regulated
NDC80	2.06641	0.0184637	Up-regulated
NDUFA4L2	2.40965	0.00022184	Up-regulated
NNMT	6.51148	2.38101e-06	Up-regulated
NPW	3.83428	0.0304856	Up-regulated
NUPR1	2.34757	0.000409927	Up-regulated
NXF3	2.16334	0.0315701	Up-regulated
OAF	2.28412	0.00505936	Up-regulated
OCIAD2	3.21727	0.00227706	Up-regulated
OLFML1	2.04801	0.0441092	Up-regulated
OLFML2A	2.2869	0.00036996	Up-regulated
OLFML2B	2.95734	0.00116178	Up-regulated
OR2A1-AS1	2.00967	0.0353774	Up-regulated
OSCAR	2.16045	0.00613449	Up-regulated
OSMR	2.06707	0.00128875	Up-regulated
OSR1	5.62273	0.0255122	Up-regulated
P2RY8	2.61529	0.0142482	Up-regulated
P4HA2	2.0433	0.03361	Up-regulated
PCOLCE	2.33492	0.00967842	Up-regulated
PCOLCE2	2.37279	0.00265005	Up-regulated
PCP2	3.30199	0.0142207	Up-regulated
PDCD1	2.09656	0.0469175	Up-regulated
PDLIM7	2.07114	0.000538581	Up-regulated
PHBP5	3.70065	0.0395729	Up-regulated
PHLDA1	2.00734	0.00192723	Up-regulated
PI3	19.2771	0.0170589	Up-regulated
PLA2G2A	4.92916	0.001323	Up-regulated
PLAU	3.56898	0.000133454	Up-regulated
PLAUR	3.43769	0.000169296	Up-regulated
PLEK2	2.26972	0.000247935	Up-regulated
PLEKHA4	2.22521	5.58019e-05	Up-regulated
PLEKHS1	4.94941	0.0304299	Up-regulated
PLN	2.38818	0.0154198	Up-regulated
PLP2	2.11631	0.000559909	Up-regulated
PLVAP	2.86022	4.81572e-05	Up-regulated
PMEPA1	2.12798	0.0018885	Up-regulated
PMM2	2.07011	9.21105e-07	Up-regulated
POC1B-GALNT4	2.16067	0.0458953	Up-regulated
POSTN	6.92665	0.000534311	Up-regulated
PPEF1	2.54477	0.0280948	Up-regulated
PPP1R15A	2.04254	0.000579612	Up-regulated
PRF1	4.48657	0.0037313	Up-regulated
PRKCDBP	2.43573	0.00116244	Up-regulated
PROS1	2.35441	8.77435e-05	Up-regulated
PRR24	2.3141	8.73316e-05	Up-regulated
PRSS23	3.12799	2.70071e-05	Up-regulated
PSTPIP2	2.05263	0.00623377	Up-regulated
PTPN22	2.13054	0.00907781	Up-regulated
PTX3	4.21984	0.0427553	Up-regulated
PVRL2	2.01768	7.26531e-05	Up-regulated
RAB17	2.04249	0.0205726	Up-regulated
RAB20	2.15349	0.000147264	Up-regulated
RARRES1	4.17448	0.0384636	Up-regulated
RBP1	2.3805	0.022282	Up-regulated
RCAN1	2.38966	0.011081	Up-regulated
RCN3	2.86992	0.00010602	Up-regulated
RETN	11.2317	0.0145598	Up-regulated
RGS1	2.92615	0.00802743	Up-regulated
RHOH	2.47721	0.00873841	Up-regulated
RNF149	2.16495	0.000523591	Up-regulated
RP1-100J12.1	2.04955	0.0412144	Up-regulated
RP1-244F24.1	2.30774	0.0497372	Up-regulated
RP11-1000B6.5	2.38988	0.0347226	Up-regulated
RP11-1035H13.3	14.1289	0.0333782	Up-regulated
RP11-1080G15.1	2.42378	0.0404954	Up-regulated
RP11-10C24.1	2.11419	0.00797065	Up-regulated
RP11-1100L3.7	3.34926	0.013034	Up-regulated
RP11-121A8.1	2.19314	0.00309769	Up-regulated
RP11-122C5.1	2.80349	0.0138428	Up-regulated
RP11-1334A24.6	2.09096	0.0164324	Up-regulated
RP11-138C9.1	2.85557	0.0168074	Up-regulated
RP11-150O12.1	3.97524	0.0434058	Up-regulated
RP11-157F20.3	2.40244	0.0341258	Up-regulated
RP11-175K6.1	3.46577	2.55798e-05	Up-regulated
RP11-17M16.2	2.18739	0.0457655	Up-regulated
RP11-181E10.3	2.25142	0.0219115	Up-regulated
RP11-184M15.1	14.3378	0.0170998	Up-regulated
RP11-20I20.4	2.49909	0.0423446	Up-regulated
RP11-219G17.4	2.89189	0.0297078	Up-regulated
RP11-222K16.2	2.91032	0.0147286	Up-regulated
RP11-229P13.25	3.49178	0.0020155	Up-regulated
RP11-248J18.3	2.30178	0.0397511	Up-regulated
RP11-252K23.2	2.99051	0.016272	Up-regulated
RP11-253E3.3	2.18457	0.00309571	Up-regulated
RP11-283G6.4	4.03893	0.0488986	Up-regulated
RP11-290F20.1	2.342	0.00148298	Up-regulated
RP11-290F20.3	3.25585	0.0355306	Up-regulated
RP11-2H8.2	2.20105	0.00251602	Up-regulated
RP11-300J18.3	2.68578	0.0396345	Up-regulated
RP11-318C24.2	2.30528	0.0166533	Up-regulated
RP11-325F22.2	7.39093	0.00943053	Up-regulated
RP11-338K17.8	5.2944	0.000953239	Up-regulated
RP11-344E13.3	2.77985	0.00397754	Up-regulated
RP11-345J4.3	2.9667	0.0230988	Up-regulated
RP11-373D23.3	2.60319	0.00236265	Up-regulated
RP11-386G11.10	2.36821	0.00560424	Up-regulated
RP11-38M8.1	2.16561	0.0311506	Up-regulated
RP11-395B7.4	5.29749	0.000239394	Up-regulated
RP11-3L21.2	9.59042	0.0153592	Up-regulated
RP11-403I13.7	2.82249	0.00573522	Up-regulated
RP11-452C13.1	3.18043	0.0262118	Up-regulated
RP11-460N20.7	2.20103	0.0266881	Up-regulated
RP11-465B22.3	2.0488	0.0454498	Up-regulated
RP11-470E16.1	3.21351	0.0140163	Up-regulated
RP11-472N13.3	2.07933	0.0216025	Up-regulated
RP11-473M20.9	2.10878	0.00589791	Up-regulated
RP11-474N24.6	2.46887	0.0436714	Up-regulated
RP11-479G22.8	2.969	0.00012688	Up-regulated
RP11-47I22.2	3.50515	0.0210948	Up-regulated
RP11-47I22.3	2.4983	0.0415862	Up-regulated
RP11-488C13.1	2.03908	0.0276766	Up-regulated
RP11-498C9.2	2.28003	0.000945183	Up-regulated
RP11-524D16__A.3	2.54374	0.00717242	Up-regulated
RP11-536K7.3	2.09842	0.0116593	Up-regulated
RP11-54A9.1	2.37538	0.0458719	Up-regulated
RP11-54O7.14	12.5177	0.042142	Up-regulated
RP11-561N12.7	2.09763	0.0448872	Up-regulated
RP11-611O2.5	6.03114	0.0439367	Up-regulated
RP11-61F12.1	2.5318	0.0341418	Up-regulated
RP11-680A11.5	2.28733	0.0013832	Up-regulated
RP11-693N9.2	2.01953	0.00500506	Up-regulated
RP11-6I2.3	2.41303	0.0437301	Up-regulated
RP11-709B3.2	3.04039	0.0370256	Up-regulated
RP11-747H7.3	2.80586	0.0332027	Up-regulated
RP11-74H8.1	9.11454	0.042076	Up-regulated
RP11-76E17.3	3.12033	0.0138434	Up-regulated
RP11-783K16.5	2.94905	0.0011124	Up-regulated
RP11-791G15.2	2.00266	0.0377783	Up-regulated
RP11-805J14.5	2.03031	0.00532069	Up-regulated
RP11-806H10.4	3.08737	0.00113576	Up-regulated
RP11-838N2.4	2.98286	0.0184319	Up-regulated
RP11-861A13.4	3.35851	0.0358653	Up-regulated
RP11-879F14.2	2.27457	0.0020423	Up-regulated
RP11-94L15.2	2.66387	0.0314361	Up-regulated
RP13-126C7.1	3.70871	0.0257275	Up-regulated
RP13-15E13.1	2.08526	0.0378778	Up-regulated
RP3-393E18.2	2.74277	0.0220092	Up-regulated
RP3-428L16.2	2.49973	0.0146159	Up-regulated
RP3-437C15.1	3.96509	0.00187569	Up-regulated
RP4-647J21.1	2.26114	0.0126441	Up-regulated
RP4-673M15.1	2.82692	0.000222757	Up-regulated
RP4-740C4.9	4.21171	0.00304303	Up-regulated
RP5-1057J7.7	2.67653	0.0402484	Up-regulated
RP5-1065J22.8	2.17943	0.00512256	Up-regulated
RP5-968P14.2	2.05441	0.000748772	Up-regulated
RP5-977B1.11	7.78987	0.0187591	Up-regulated
RPL13AP25	2.60302	0.034715	Up-regulated
RPL5P12	2.41993	0.0146235	Up-regulated
RPLP0P2	3.74344	0.0132567	Up-regulated
RRAS	2.09144	0.000131674	Up-regulated
S100A10	3.04673	9.6606e-06	Up-regulated
S100A4	2.06238	0.000127831	Up-regulated
SAA1	7.1453	0.00678127	Up-regulated
SAA2	3.5977	0.0311142	Up-regulated
SAT1	2.14714	7.8037e-05	Up-regulated
SDC1	2.78914	0.00871946	Up-regulated
SECTM1	2.42131	0.000317967	Up-regulated
SERPINA1	2.1985	0.0140818	Up-regulated
SERPINA5	3.83386	0.0458843	Up-regulated
SERPINE1	5.27958	2.25184e-05	Up-regulated
SH2D2A	3.24461	0.0064991	Up-regulated
SHC1	2.62749	1.09503e-05	Up-regulated
SIGLEC1	3.27278	0.00839401	Up-regulated
SKAP1	2.58954	0.0352398	Up-regulated
SKINTL	3.0797	0.00659228	Up-regulated
SLA	2.02289	0.0415773	Up-regulated
SLA2	3.17543	0.0130666	Up-regulated
SLAMF8	2.95685	0.00179242	Up-regulated
SLAMF9	4.28921	0.015003	Up-regulated
SLC11A1	2.34498	0.00199885	Up-regulated
SLC16A10	3.376	0.0118107	Up-regulated
SLC16A3	2.0263	0.000375086	Up-regulated
SLC20A1	2.66496	0.00483534	Up-regulated
SLC26A2	2.01204	0.00845373	Up-regulated
SLN	5.8058	0.00385631	Up-regulated
SLPI	3.8396	0.0226728	Up-regulated
SMARCE1P6	2.99299	0.0103849	Up-regulated
SNAI1	2.482	0.00222932	Up-regulated
SOCS3	2.56249	0.000153814	Up-regulated
SOD2	2.39753	0.00609546	Up-regulated
SP6	3.46508	0.00724139	Up-regulated
SPAG4	3.19436	8.94858e-05	Up-regulated
SPARC	2.13157	0.00159641	Up-regulated
SPHK1	2.33595	0.00596456	Up-regulated
SPOCD1	2.5641	0.000205668	Up-regulated
SPON2	2.24077	0.00681378	Up-regulated
SRGN	2.0463	0.0150254	Up-regulated
SRPX	2.08578	0.00831282	Up-regulated
SRPX2	3.79723	0.000232625	Up-regulated
SSC5D	2.23919	0.0388914	Up-regulated
ST14	3.20704	0.000279588	Up-regulated
STAB1	2.98384	3.80349e-05	Up-regulated
STEAP1	2.5944	0.0132632	Up-regulated
STRA6	2.65914	0.00793814	Up-regulated
SULF2	2.01209	0.00032753	Up-regulated
SUSD2	2.62572	0.000601637	Up-regulated
TAGLN	2.33482	1.81711e-05	Up-regulated
TC2N	2.04042	0.026922	Up-regulated
TDO2	4.51514	0.0372543	Up-regulated
TEAD4	2.33016	3.362e-05	Up-regulated
TES	2.29297	0.000512445	Up-regulated
TGFBI	3.33551	2.54946e-06	Up-regulated
TGM2	2.20525	0.00256889	Up-regulated
THBD	3.98541	0.000353412	Up-regulated
THBS1	6.39214	0.00103563	Up-regulated
THEMIS2	2.01448	0.0248066	Up-regulated
TIMP1	5.02098	8.01813e-06	Up-regulated
TLR2	2.07034	0.00450071	Up-regulated
TMEM150B	4.23319	0.000956968	Up-regulated
TMEM45A	2.53931	0.000156576	Up-regulated
TMEM71	2.08014	0.00685491	Up-regulated
TMOD4	2.21023	0.0181792	Up-regulated
TMSB10	2.53265	8.84546e-07	Up-regulated
TMSB4XP4	3.96528	0.0201208	Up-regulated
TNFAIP2	2.14947	0.0374445	Up-regulated
TNFAIP6	2.22366	0.00784944	Up-regulated
TNFRSF12A	2.50982	3.08898e-05	Up-regulated
TNFRSF18	2.24827	0.0245524	Up-regulated
TNFRSF1B	2.34814	0.00227723	Up-regulated
TNFRSF6B	2.75421	0.0123306	Up-regulated
TNFRSF8	3.22991	0.0491334	Up-regulated
TNFSF13	2.21318	0.0021197	Up-regulated
TNNI2	2.43592	0.0261936	Up-regulated
TRAC	3.10151	0.00333975	Up-regulated
TREM1	4.99919	0.0018028	Up-regulated
TREML3P	2.75139	0.0360036	Up-regulated
TRPC6	2.0224	0.0143646	Up-regulated
TRPM8	4.38396	0.0174746	Up-regulated
TYROBP	2.05549	0.00132091	Up-regulated
U91328.20	2.0924	0.0494393	Up-regulated
UBTFL3	4.44208	0.0397633	Up-regulated
UCN2	4.36813	0.044603	Up-regulated
ULBP1	2.12995	0.0218357	Up-regulated
ULBP2	2.19918	0.00278595	Up-regulated
UPP1	2.17228	0.00883673	Up-regulated
USP30-AS1	2.23941	0.00774169	Up-regulated
VDR	2.88809	0.0103924	Up-regulated
VEGFA	2.00862	0.000478015	Up-regulated
VENTX	3.10451	0.00657072	Up-regulated
VGF	3.79051	0.0256892	Up-regulated
VKORC1	2.04181	9.0731e-07	Up-regulated
VMO1	2.30957	0.00184977	Up-regulated
VMP1	2.11779	0.000112498	Up-regulated
VSIG4	2.50317	0.00202075	Up-regulated
WIPI1	2.11592	0.000543777	Up-regulated
WISP1-UT1	6.13539	0.0348798	Up-regulated
A2ML1	0.34242	0.0174349	Down-regulated
AARD	0.388166	0.00858115	Down-regulated
AATK	0.415186	0.0123119	Down-regulated
ABCC12	0.260405	0.00422669	Down-regulated
AC002429.5	0.343493	0.00244117	Down-regulated
AC004603.4	0.225643	0.00203115	Down-regulated
AC004899.3	0.342419	0.0131539	Down-regulated
AC005013.1	0.372248	0.000780402	Down-regulated
AC005220.3	0.497341	0.000260179	Down-regulated
AC005534.6	0.408541	0.0238992	Down-regulated
AC005540.3	0.28688	0.0156268	Down-regulated
AC005609.1	0.361709	0.000591123	Down-regulated
AC005740.3	0.343135	0.0221687	Down-regulated
AC006116.24	0.279318	0.0281327	Down-regulated
AC007040.6	0.492484	0.0247026	Down-regulated
AC007375.1	0.265243	0.000971743	Down-regulated
AC010729.2	0.411164	0.00778451	Down-regulated
AC012065.7	0.353403	3.30334e-05	Down-regulated
AC012215.1	0.325196	0.0207821	Down-regulated
AC012593.1	0.371659	0.0435596	Down-regulated
AC013268.2	0.470236	0.0153425	Down-regulated
AC016907.3	0.327816	0.0012387	Down-regulated
AC018647.3	0.432692	0.0323935	Down-regulated
AC018890.6	0.450084	0.000995124	Down-regulated
AC019068.2	0.463102	0.040973	Down-regulated
AC019294.1	0.461824	0.0367246	Down-regulated
AC021860.1	0.479353	0.000952846	Down-regulated
AC026150.5	0.319271	0.0025032	Down-regulated
AC091878.1	0.225925	0.00232707	Down-regulated
AC093590.1	0.305551	0.000612574	Down-regulated
AC093642.3	0.461176	0.0169741	Down-regulated
AC096574.4	0.218475	0.00288321	Down-regulated
AC098831.4	0.261043	0.00175379	Down-regulated
AC105053.3	0.360696	0.0225236	Down-regulated
AC110619.1	0.402703	0.00941216	Down-regulated
AC110619.2	0.453872	0.0106263	Down-regulated
AC112229.7	0.433307	0.0105575	Down-regulated
AC114877.3	0.372011	0.0153709	Down-regulated
AC123886.2	0.402954	0.0139189	Down-regulated
AC131097.3	0.388925	0.0301495	Down-regulated
AC131097.4	0.468276	0.00556869	Down-regulated
AC131571.2	0.267267	3.28204e-05	Down-regulated
AC140481.7	0.22873	0.000692642	Down-regulated
AC140912.1	0.385006	0.0021894	Down-regulated
AC144835.1	0.350585	0.0244761	Down-regulated
ACAP2-IT1	0.440813	0.0153591	Down-regulated
ACBD7	0.212297	1.12033e-05	Down-regulated
ACMSD	0.329545	0.00564313	Down-regulated
ACSL6	0.441638	0.000163702	Down-regulated
ACY3	0.394826	0.0039118	Down-regulated
ADAM11	0.439956	0.00127786	Down-regulated
ADAM22	0.496917	2.00114e-05	Down-regulated
ADAMTS3	0.469694	0.0183545	Down-regulated
ADARB2	0.358588	0.00095347	Down-regulated
ADCY5	0.498464	0.0210087	Down-regulated
ADCYAP1R1	0.412305	0.00372168	Down-regulated
ADRA1A	0.481852	0.023694	Down-regulated
AF001548.6	0.382722	0.0155586	Down-regulated
AF186192.5	0.488976	0.0110245	Down-regulated
AGAP2	0.0446308	0.00295266	Down-regulated
AGMO	0.403484	0.00358055	Down-regulated
AK5	0.364073	0.00180172	Down-regulated
AL133493.2	0.132587	0.00983307	Down-regulated
AL359878.1	0.425378	0.0215123	Down-regulated
AL445199.1	0.397451	0.00690916	Down-regulated
AMER2	0.402949	0.000546908	Down-regulated
AMER2-AS1	0.385237	0.0120036	Down-regulated
AMER3	0.400073	0.0291854	Down-regulated
ANGPT4	0.373052	0.0104607	Down-regulated
ANGPTL1	0.400966	0.0151835	Down-regulated
ANK3	0.454593	0.000587731	Down-regulated
ANKRD18B	0.400075	0.0288004	Down-regulated
ANKRD55	0.198156	0.00322572	Down-regulated
ANKS1B	0.415125	0.000988749	Down-regulated
ANLN	0.483728	0.00642475	Down-regulated
AP000344.4	0.26401	0.000754419	Down-regulated
AP000688.29	0.497695	0.0033434	Down-regulated
AP000708.1	0.462665	1.99095e-05	Down-regulated
AP003025.2	0.256392	1.95717e-05	Down-regulated
AP003039.3	0.353352	0.00525116	Down-regulated
APH1B	0.386792	0.0297529	Down-regulated
AQP12B	0.389483	0.0173613	Down-regulated
AQP4	0.442704	0.00160522	Down-regulated
AQP5	0.419419	0.0155296	Down-regulated
AQP7	0.369844	0.00426385	Down-regulated
ARHGAP36	0.194434	0.0218214	Down-regulated
ARHGAP44	0.482117	0.00468692	Down-regulated
ARHGEF25	0.297242	0.00064658	Down-regulated
ARHGEF28	0.351167	0.00120712	Down-regulated
ARID3C	0.40976	0.026172	Down-regulated
ARNTL	0.35527	0.0266386	Down-regulated
ART3	0.486532	0.0393114	Down-regulated
ARX	0.405826	0.017481	Down-regulated
ASB5	0.236282	0.00165211	Down-regulated
ASCL1	0.416469	0.00894626	Down-regulated
ASIC2	0.443458	0.0329787	Down-regulated
ASPA	0.431409	0.0195974	Down-regulated
ASPG	0.392559	0.0466712	Down-regulated
ATP1A3	0.442393	0.0432837	Down-regulated
ATP2B2	0.497907	0.0100284	Down-regulated
ATP2B3	0.395648	0.017472	Down-regulated
ATP8A1	0.351044	0.000115728	Down-regulated
ATP8A2	0.296522	0.00311978	Down-regulated
AUTS2	0.382326	0.00877056	Down-regulated
B3GAT2	0.21567	7.2616e-05	Down-regulated
BEND4	0.131837	0.00238321	Down-regulated
BHMT	0.0860341	0.0346013	Down-regulated
BOK	0.496864	0.0381053	Down-regulated
BRINP1	0.354916	0.0100705	Down-regulated
BRS3	0.283935	0.00562097	Down-regulated
BSN	0.417555	0.00161034	Down-regulated
BSPRY	0.340668	0.00436408	Down-regulated
BTBD17	0.438078	0.00238654	Down-regulated
C12orf39	0.387704	0.00197768	Down-regulated
C14orf166B	0.188724	0.021461	Down-regulated
C17orf50	0.477941	0.00575789	Down-regulated
C1QL2	0.239571	0.00951942	Down-regulated
C1QL3	0.374332	0.0227628	Down-regulated
C1orf168	0.393535	0.0114931	Down-regulated
C1orf204	0.482353	0.00187285	Down-regulated
C1orf95	0.41494	0.00432745	Down-regulated
C21orf90	0.321555	0.0439244	Down-regulated
C2orf88	0.431287	0.0106129	Down-regulated
C3orf72	0.494669	0.0247019	Down-regulated
C3orf83	0.481303	0.0186037	Down-regulated
C7orf41	0.460491	0.000681434	Down-regulated
C9orf129	0.381452	4.43572e-05	Down-regulated
CA4	0.495561	0.0042423	Down-regulated
CACNA1B	0.199473	0.00142365	Down-regulated
CACNA1I	0.311573	0.0118178	Down-regulated
CACNA1S	0.409414	0.0151174	Down-regulated
CACNG2	0.393268	0.0464995	Down-regulated
CACNG3	0.170566	0.00245107	Down-regulated
CALN1	0.240437	8.67389e-05	Down-regulated
CALY	0.467603	0.0157187	Down-regulated
CAMK1G	0.489605	0.0251821	Down-regulated
CAMK2A	0.291443	0.00108365	Down-regulated
CAMK2N2	0.384991	0.00471647	Down-regulated
CAMK4	0.49614	0.0135512	Down-regulated
CAMKV	0.373588	0.00840624	Down-regulated
CAPN13	0.386268	0.0112615	Down-regulated
CARNS1	0.380694	0.0155183	Down-regulated
CASC14	0.458549	0.000754913	Down-regulated
CASKIN1	0.452475	0.00148563	Down-regulated
CASQ2	0.446216	0.00575146	Down-regulated
CCDC141	0.386157	0.000636344	Down-regulated
CCDC144CP	0.485992	0.00354437	Down-regulated
CCDC85A	0.453849	0.00695281	Down-regulated
CCT7P2	0.208719	0.0319017	Down-regulated
CD22	0.47689	0.040151	Down-regulated
CD38	0.459931	0.0129327	Down-regulated
CD8BP	0.459024	0.0220856	Down-regulated
CDH1	0.429557	0.000119917	Down-regulated
CDH22	0.430448	0.0114486	Down-regulated
CDH24	0.443028	0.036569	Down-regulated
CDH7	0.26325	0.0186153	Down-regulated
CDH8	0.274428	1.64621e-05	Down-regulated
CDHR1	0.433772	0.00188591	Down-regulated
CDK5R1	0.42678	0.00254743	Down-regulated
CDKL2	0.459485	0.0395412	Down-regulated
CDR1	0.410427	0.00439196	Down-regulated
CELF3	0.309713	0.0442739	Down-regulated
CELF4	0.348093	0.0164462	Down-regulated
CERCAM	0.48399	0.0160818	Down-regulated
CES4A	0.407702	0.00453376	Down-regulated
CFTR	0.407812	0.000896424	Down-regulated
CHAD	0.286745	0.0176758	Down-regulated
CHD5	0.330761	0.0197032	Down-regulated
CHGA	0.396951	0.015126	Down-regulated
CHGB	0.443562	0.0343095	Down-regulated
CHP2	0.244392	0.0143993	Down-regulated
CHRD	0.441907	3.55494e-05	Down-regulated
CHRM1	0.350023	0.00840084	Down-regulated
CHRM2	0.332032	0.0173406	Down-regulated
CHRM5	0.122936	0.00206056	Down-regulated
CHRNB2	0.481547	0.00637227	Down-regulated
CICP14	0.358013	0.0137201	Down-regulated
CICP4	0.427087	0.0216837	Down-regulated
CIR1P2	0.3945	0.0129585	Down-regulated
CKMT1A	0.412523	0.010487	Down-regulated
CKMT1B	0.354947	0.0172999	Down-regulated
CLCA4	0.379713	0.00419939	Down-regulated
CLEC9A	0.395137	0.00305628	Down-regulated
CLIC5	0.347748	0.000184997	Down-regulated
CLVS1	0.419749	0.00839351	Down-regulated
CLVS2	0.246281	6.68851e-07	Down-regulated
CNGB1	0.249837	0.000527577	Down-regulated
CNNM1	0.371729	0.0108563	Down-regulated
CNTN1	0.343964	0.0185897	Down-regulated
CNTN2	0.373158	0.00715512	Down-regulated
CNTN3	0.266785	0.0109191	Down-regulated
CNTN4	0.434233	0.0117803	Down-regulated
CNTNAP2	0.429687	0.00701881	Down-regulated
CNTNAP4	0.394271	0.00246932	Down-regulated
CNTNAP5	0.205074	0.00152799	Down-regulated
COL28A1	0.372169	0.0263931	Down-regulated
CORO6	0.454549	0.00275779	Down-regulated
CPLX2	0.45503	0.00335091	Down-regulated
CPNE6	0.479654	0.00518237	Down-regulated
CRIP3	0.468167	0.000540945	Down-regulated
CRTAC1	0.327368	0.0102671	Down-regulated
CRYM	0.462846	0.00585932	Down-regulated
CSDC2	0.26542	0.017675	Down-regulated
CSMD1	0.438253	0.00128942	Down-regulated
CSNK1A1P1	0.128466	0.016121	Down-regulated
CSPG4P5	0.470587	0.0185484	Down-regulated
CSPG5	0.423992	0.00690274	Down-regulated
CTA-250D10.23	0.485716	0.0371796	Down-regulated
CTB-167B5.1	0.416658	0.00475464	Down-regulated
CTB-1I21.1	0.367518	0.0144416	Down-regulated
CTB-43E15.4	0.333175	0.0087425	Down-regulated
CTB-50L17.14	0.367228	0.00386938	Down-regulated
CTC-344H19.4	0.498185	0.0035329	Down-regulated
CTC-525D6.1	0.401436	0.00693908	Down-regulated
CTD-2008L17.1	0.473148	0.0493719	Down-regulated
CTD-2036P10.3	0.246144	0.0101346	Down-regulated
CTD-2049O4.1	0.380749	0.00569785	Down-regulated
CTD-2050B12.2	0.459392	0.00752065	Down-regulated
CTD-2058B24.2	0.366679	0.00282794	Down-regulated
CTD-2184C24.2	0.408584	0.0370816	Down-regulated
CTD-2193P3.2	0.39472	0.0163205	Down-regulated
CTD-2195M15.1	0.492416	0.00998273	Down-regulated
CTD-2380F24.1	0.445304	0.016935	Down-regulated
CTD-2554C21.2	0.489807	0.0252977	Down-regulated
CTD-2587H19.2	0.433645	0.00617147	Down-regulated
CTD-2589H19.4	0.222268	4.70444e-05	Down-regulated
CTD-3025N20.2	0.206407	0.000500954	Down-regulated
CTD-3064H18.4	0.288089	0.0289751	Down-regulated
CTD-3193O13.11	0.108911	0.0125321	Down-regulated
CTD-3193O13.9	0.253829	0.0453458	Down-regulated
CTNNA3	0.434307	0.00403498	Down-regulated
CUX2	0.16016	0.016537	Down-regulated
CXorf64	0.212046	0.000654001	Down-regulated
CYP2A6	0.485733	0.0132782	Down-regulated
CYP2A7	0.408206	0.0379083	Down-regulated
CYP4F2	0.442364	0.0256779	Down-regulated
CYP4X1	0.369578	0.0111557	Down-regulated
DBF4P1	0.473976	0.0407351	Down-regulated
DCAF12L2	0.277804	0.0203056	Down-regulated
DCC	0.15991	0.0443484	Down-regulated
DCHS2	0.488322	0.00512717	Down-regulated
DCTN1-AS1	0.486397	0.0201023	Down-regulated
DCTN2	0.496022	0.0103471	Down-regulated
DDN	0.291141	0.00349687	Down-regulated
DDX25	0.482028	0.00794675	Down-regulated
DGKB	0.435739	0.000292827	Down-regulated
DHRS9	0.351222	0.000193031	Down-regulated
DLG2	0.414712	2.15246e-05	Down-regulated
DLGAP1	0.337145	0.00186478	Down-regulated
DLGAP2	0.435221	0.0256628	Down-regulated
DLGAP3	0.443977	0.0160884	Down-regulated
DLX1	0.1937	0.000288625	Down-regulated
DLX2	0.224635	0.00100362	Down-regulated
DLX5	0.329579	0.0166428	Down-regulated
DLX6	0.385798	0.0045542	Down-regulated
DLX6-AS1	0.162	0.00812308	Down-regulated
DNAH17	0.442705	0.0168167	Down-regulated
DNAH17-AS1	0.447658	0.0367251	Down-regulated
DNAJC6	0.461884	0.00333996	Down-regulated
DND1	0.383033	0.000710207	Down-regulated
DOC2B	0.348869	0.0104809	Down-regulated
DOK6	0.378075	0.00045045	Down-regulated
DPP10	0.216258	1.86844e-05	Down-regulated
DRD1	0.364293	0.0148519	Down-regulated
DRD5	0.307212	0.00271168	Down-regulated
DTX1	0.497043	0.000210253	Down-regulated
DTX3	0.213089	0.00024254	Down-regulated
DTX4	0.445337	0.000399276	Down-regulated
DUSP26	0.365741	0.00192541	Down-regulated
DUSP8	0.356919	0.0290013	Down-regulated
DYNC1I1	0.421008	0.00125245	Down-regulated
ECT2L	0.486328	0.0204074	Down-regulated
EDAR	0.38565	0.0164707	Down-regulated
EDIL3	0.36436	0.0224645	Down-regulated
EDN3	0.270644	0.00250781	Down-regulated
EDNRB	0.391008	0.00391106	Down-regulated
EFHD1	0.47411	0.0125412	Down-regulated
EIF4E1B	0.322241	0.00303307	Down-regulated
ELAVL2	0.485245	0.00549161	Down-regulated
ELAVL4	0.320581	0.00747221	Down-regulated
ELFN2	0.307793	0.00707126	Down-regulated
ENHO	0.495957	0.0149611	Down-regulated
ENO1P4	0.289223	0.0221703	Down-regulated
EPB41L4B	0.307637	0.0336792	Down-regulated
EPCAM	0.129207	0.0158705	Down-regulated
EPHA10	0.305001	0.00119889	Down-regulated
ERBB4	0.45303	0.00345149	Down-regulated
ERMN	0.328899	0.00669876	Down-regulated
ESPNP	0.440371	0.00850439	Down-regulated
ETNPPL	0.25223	0.000788161	Down-regulated
EXPH5	0.374237	0.00104538	Down-regulated
F11-AS1	0.269908	0.0090542	Down-regulated
FA2H	0.371085	0.0110362	Down-regulated
FADS6	0.426097	0.0170883	Down-regulated
FAM106B	0.313397	8.02146e-05	Down-regulated
FAM163A	0.185186	0.0178184	Down-regulated
FAM163B	0.324382	0.0209363	Down-regulated
FAM182B	0.469704	0.00269028	Down-regulated
FAM189A1	0.48449	0.0111635	Down-regulated
FAM196B	0.460296	0.00584347	Down-regulated
FAM19A1	0.453538	0.0262516	Down-regulated
FAM19A2	0.413828	0.0267549	Down-regulated
FAM19A4	0.466441	0.0136409	Down-regulated
FAM201A	0.37836	0.00462441	Down-regulated
FAM222A	0.498813	0.0106139	Down-regulated
FAM226B	0.444041	0.000242598	Down-regulated
FAM65B	0.481788	0.00527758	Down-regulated
FAM81A	0.477753	0.00034559	Down-regulated
FBXL16	0.44074	0.0136339	Down-regulated
FBXL21	0.144478	0.0399915	Down-regulated
FEZF1	0.279651	0.0331395	Down-regulated
FEZF1-AS1	0.340687	0.031548	Down-regulated
FEZF2	0.335745	7.79988e-05	Down-regulated
FGF17	0.308829	0.00811564	Down-regulated
FLJ30594	0.466249	0.00879845	Down-regulated
FMO2	0.372593	0.0021294	Down-regulated
FOXE1	0.125361	0.00964608	Down-regulated
FOXQ1	0.482115	0.0213919	Down-regulated
FRAS1	0.457948	0.0332968	Down-regulated
FREM1	0.486168	0.0388319	Down-regulated
FRMPD4	0.398451	0.0126047	Down-regulated
FRRS1L	0.271075	0.00548677	Down-regulated
FSTL5	0.312937	0.0014532	Down-regulated
FUT9	0.348242	0.000101963	Down-regulated
FXYD4	0.346127	0.0388948	Down-regulated
FZD10-AS1	0.429338	0.0118103	Down-regulated
FZD9	0.365053	0.0340551	Down-regulated
GAB1	0.433112	0.003517	Down-regulated
GABBR1	0.452131	1.83796e-05	Down-regulated
GABRA1	0.347544	0.00144122	Down-regulated
GABRA4	0.496877	0.0320617	Down-regulated
GABRA5	0.264779	0.000649179	Down-regulated
GABRB1	0.477643	0.0156668	Down-regulated
GABRB2	0.304931	0.00551623	Down-regulated
GABRB3	0.255006	0.00143955	Down-regulated
GABRG1	0.216284	0.000202483	Down-regulated
GABRG2	0.283532	0.0051608	Down-regulated
GABRQ	0.29242	0.0184085	Down-regulated
GAD1	0.394659	0.0161745	Down-regulated
GAPDHP42	0.242641	0.000470425	Down-regulated
GAREML	0.498152	0.0081021	Down-regulated
GBA3	0.173354	4.09738e-06	Down-regulated
GDF10	0.405143	0.000956462	Down-regulated
GDF7	0.301781	0.00112345	Down-regulated
GFRA1	0.430536	0.0287081	Down-regulated
GJC2	0.496335	0.0349733	Down-regulated
GJD2	0.254369	0.010967	Down-regulated
GLI1	0.273503	0.0322748	Down-regulated
GLRA1	0.312539	0.0196556	Down-regulated
GLT1D1	0.404039	0.0173425	Down-regulated
GNAL	0.312524	0.000672385	Down-regulated
GNAO1	0.465096	0.000393493	Down-regulated
GOLGA6L7P	0.32585	0.000906303	Down-regulated
GOLGA8T	0.498862	0.00366369	Down-regulated
GPD1	0.256109	0.00210064	Down-regulated
GPIHBP1	0.486429	0.0175583	Down-regulated
GPR12	0.276197	0.00993876	Down-regulated
GPR179	0.337043	0.0243734	Down-regulated
GPR56	0.498297	0.0100565	Down-regulated
GPR62	0.399579	0.0077294	Down-regulated
GPR63	0.316507	0.000157773	Down-regulated
GPR64	0.331052	0.0445813	Down-regulated
GPR83	0.42336	0.0201085	Down-regulated
GPR88	0.319552	0.00201045	Down-regulated
GPRIN2	0.267129	0.044047	Down-regulated
GRIK1	0.421446	0.0160643	Down-regulated
GRIN1	0.301005	0.00471016	Down-regulated
GRIN2B	0.301649	0.00461539	Down-regulated
GRIN2C	0.398267	0.000240305	Down-regulated
GRIN3A	0.380227	0.000829196	Down-regulated
GRIP2	0.16685	0.00177972	Down-regulated
GRK6P1	0.45774	0.0127312	Down-regulated
GRM1	0.3937	0.00211518	Down-regulated
GRM3	0.438306	0.00216076	Down-regulated
GRP	0.291731	0.00585061	Down-regulated
GS1-293C5.1	0.458299	0.0119617	Down-regulated
GSN-AS1	0.488888	0.00391942	Down-regulated
HAPLN2	0.478615	0.0122453	Down-regulated
HBQ1	0.427706	0.00922452	Down-regulated
HCAR1	0.392654	0.0226732	Down-regulated
HCG22	0.378158	0.00130718	Down-regulated
HCN1	0.385118	0.0162855	Down-regulated
HCN4	0.419956	0.0440681	Down-regulated
HEPACAM	0.449423	0.000918754	Down-regulated
HERC1	0.407603	0.000374172	Down-regulated
HERC2P3	0.490907	0.00212437	Down-regulated
HES5	0.409757	0.00434637	Down-regulated
HHATL	0.421984	0.00227742	Down-regulated
HHIP	0.329928	4.87876e-05	Down-regulated
HHIP-AS1	0.43157	0.000813165	Down-regulated
HIF3A	0.408273	0.00732985	Down-regulated
HLA-K	0.481584	0.0156353	Down-regulated
HLF	0.446275	0.00502565	Down-regulated
HMGCLL1	0.404935	0.00446105	Down-regulated
HNRNPUP1	0.471085	0.0181717	Down-regulated
HOOK1	0.34753	0.0164985	Down-regulated
HOXA11	0.37851	0.0231112	Down-regulated
HOXA9	0.246851	0.0110674	Down-regulated
HOXD1	0.334985	0.0059446	Down-regulated
HPCA	0.402303	0.0127516	Down-regulated
HPCAL4	0.332461	0.01264	Down-regulated
HPN-AS1	0.482664	0.0492247	Down-regulated
HPSE2	0.255031	0.000144771	Down-regulated
HRH3	0.282312	0.00661482	Down-regulated
HS3ST4	0.38502	0.00224066	Down-regulated
HTR1A	0.353087	0.0211077	Down-regulated
HTR2C	0.292332	0.00118364	Down-regulated
IGFN1	0.287738	0.0044912	Down-regulated
IGSF1	0.346615	0.00308795	Down-regulated
INA	0.352095	0.0454832	Down-regulated
INPP5D	0.338343	0.0389432	Down-regulated
INSM2	0.493437	0.0423789	Down-regulated
IPCEF1	0.498697	0.000343418	Down-regulated
IQSEC3	0.410876	0.0420648	Down-regulated
IRS4	0.157485	0.0162304	Down-regulated
ISM1	0.473498	0.0168044	Down-regulated
IZUMO1	0.36912	0.0361679	Down-regulated
JAKMIP3	0.375877	0.00105214	Down-regulated
JPH3	0.309839	0.000156365	Down-regulated
KANK4	0.372583	0.00790122	Down-regulated
KBTBD11	0.427839	7.10253e-06	Down-regulated
KCNA2	0.41388	0.000102391	Down-regulated
KCNA3	0.304709	0.000862841	Down-regulated
KCNA4	0.40787	0.016728	Down-regulated
KCNA5	0.383534	0.0123421	Down-regulated
KCNA6	0.487271	0.0442594	Down-regulated
KCNB2	0.382178	0.0146061	Down-regulated
KCNC2	0.476201	0.0187776	Down-regulated
KCNG3	0.384104	0.0279391	Down-regulated
KCNH3	0.458487	0.00988598	Down-regulated
KCNH7	0.375853	0.000769662	Down-regulated
KCNH8	0.409687	0.00181427	Down-regulated
KCNIP2	0.244808	0.00172873	Down-regulated
KCNJ12	0.282467	0.011162	Down-regulated
KCNJ3	0.325881	0.000756443	Down-regulated
KCNJ9	0.343697	0.00276439	Down-regulated
KCNK2	0.478498	0.00775044	Down-regulated
KCNK4	0.495138	0.00996699	Down-regulated
KCNN3	0.407994	0.000221271	Down-regulated
KCNQ1DN	0.466319	0.0448462	Down-regulated
KCNS1	0.382017	0.00252015	Down-regulated
KCTD16	0.491018	0.0226884	Down-regulated
KCTD4	0.212804	0.000367091	Down-regulated
KCTD8	0.430713	0.00186791	Down-regulated
KIAA1045	0.340434	0.00592357	Down-regulated
KIAA1161	0.498709	0.00196278	Down-regulated
KIAA1456	0.372544	0.00426136	Down-regulated
KIAA1598	0.495378	0.00374045	Down-regulated
KIAA1644	0.345788	0.0104772	Down-regulated
KIF12	0.220998	0.00215249	Down-regulated
KIF1A	0.449321	0.00488709	Down-regulated
KIF25	0.189154	0.00680876	Down-regulated
KIF25-AS1	0.298867	0.0492046	Down-regulated
KIF5A	0.197128	0.000245553	Down-regulated
KIF5C	0.415274	0.000344612	Down-regulated
KIRREL3	0.427802	0.000208557	Down-regulated
KLHL1	0.234463	0.000977591	Down-regulated
KLHL32	0.371199	0.000668734	Down-regulated
KLK7	0.306423	0.0070853	Down-regulated
KRT17P1	0.388523	0.00120446	Down-regulated
KRT83	0.28979	0.0369078	Down-regulated
KRT8P1	0.328652	0.00733489	Down-regulated
KSR2	0.299299	0.00122195	Down-regulated
LDB3	0.452134	0.035286	Down-regulated
LGI3	0.436967	0.0215079	Down-regulated
LGR5	0.28762	0.00447005	Down-regulated
LHFPL1	0.451962	0.00579915	Down-regulated
LILRA4	0.344696	1.18944e-05	Down-regulated
LIN28B	0.273457	0.0179555	Down-regulated
LINC00269	0.461616	0.0349567	Down-regulated
LINC00303	0.069883	0.0280163	Down-regulated
LINC00320	0.336092	0.00335779	Down-regulated
LINC00391	0.398227	0.00048093	Down-regulated
LINC00594	0.25473	0.00724396	Down-regulated
LINC00609	0.31776	0.00427789	Down-regulated
LINC00621	0.487988	0.0381238	Down-regulated
LINC00641	0.476787	0.000542127	Down-regulated
LINC00844	0.449435	0.0252057	Down-regulated
LINC00865	0.450979	0.000294098	Down-regulated
LINC00928	0.468579	0.0294968	Down-regulated
LINC00940	0.397131	0.0129203	Down-regulated
LINC00966	0.337325	0.0180717	Down-regulated
LINC01018	0.425375	0.00659794	Down-regulated
LIX1	0.465609	0.0149472	Down-regulated
LL0XNC01-16G2.1	0.120777	3.51733e-05	Down-regulated
LLNLR-299G3.1	0.443398	0.0264863	Down-regulated
LPAR3	0.365739	0.0473111	Down-regulated
LPPR3	0.224942	0.00890192	Down-regulated
LRRC17	0.495193	0.0211886	Down-regulated
LRRC38	0.239311	0.0327374	Down-regulated
LRRC4	0.432416	0.000476427	Down-regulated
LRRC7	0.385627	0.00390509	Down-regulated
LRRD1	0.413019	0.0169604	Down-regulated
LRRN2	0.203286	6.1865e-05	Down-regulated
LRTM2	0.379669	0.0183643	Down-regulated
MAB21L1	0.341479	0.0217585	Down-regulated
MAGEC3	0.475201	0.0467927	Down-regulated
MAGEE1	0.488535	0.00191197	Down-regulated
MAL	0.476239	0.0175984	Down-regulated
MAL2	0.418359	0.00802481	Down-regulated
MAP6D1	0.429603	0.01593	Down-regulated
MAP7	0.482626	0.013922	Down-regulated
MAP7D2	0.353927	0.0224149	Down-regulated
MAPK8IP2	0.464987	0.00109574	Down-regulated
11-Mar	0.348098	0.0245824	Down-regulated
4-Mar	0.477881	0.0316412	Down-regulated
MARS	0.243357	0.0369052	Down-regulated
MAST1	0.468731	0.0319208	Down-regulated
MBD6	0.224629	0.0363464	Down-regulated
MBP	0.350071	0.0101585	Down-regulated
MC4R	0.415962	0.0435569	Down-regulated
MCF2L2	0.381404	0.000189065	Down-regulated
MDM4	0.35123	0.011798	Down-regulated
MEGF10	0.460878	0.00196948	Down-regulated
MEI4	0.209177	0.0071493	Down-regulated
MFSD4	0.230148	7.94923e-05	Down-regulated
MGAT4C	0.364975	0.000625987	Down-regulated
MGAT5B	0.488077	0.00954547	Down-regulated
MMD2	0.328888	0.00100299	Down-regulated
MN1	0.396202	0.0238874	Down-regulated
MOBP	0.337102	0.00467289	Down-regulated
MOG	0.430448	0.0314858	Down-regulated
MORC1	0.417694	0.00473016	Down-regulated
MPPED1	0.343603	0.00183658	Down-regulated
MTMR7	0.491743	0.0171786	Down-regulated
MYCN	0.454877	0.00244164	Down-regulated
MYO3B	0.411474	0.0216227	Down-regulated
MYOT	0.148465	0.0149348	Down-regulated
MYOZ3	0.307278	0.0128272	Down-regulated
MYRF	0.417535	0.0204483	Down-regulated
MYRIP	0.399428	0.000500639	Down-regulated
MYT1L	0.267547	0.00407348	Down-regulated
NALCN	0.463948	0.00850372	Down-regulated
NAPB	0.482978	0.0112499	Down-regulated
NAT2	0.46801	0.0204922	Down-regulated
NBEA	0.458109	0.00399978	Down-regulated
NDRG2	0.411221	0.000116412	Down-regulated
NECAB1	0.403376	0.00419834	Down-regulated
NEFL	0.412561	0.00877796	Down-regulated
NEFM	0.344472	0.0129693	Down-regulated
NEURL	0.451906	0.0127713	Down-regulated
NEUROG2	0.197966	0.0364412	Down-regulated
NGB	0.133574	0.00181574	Down-regulated
NHP2P1	0.428425	0.00165042	Down-regulated
NKAIN2	0.380178	0.00192068	Down-regulated
NLRP14	0.499079	0.0497643	Down-regulated
NMNAT2	0.348708	0.0115452	Down-regulated
NMUR1	0.476546	0.0438485	Down-regulated
NOTUM	0.447782	0.0031373	Down-regulated
NPFFR1	0.101028	0.00748768	Down-regulated
NRG1	0.366546	0.0456942	Down-regulated
NRG3	0.491963	0.0109879	Down-regulated
NRIP3	0.433065	0.00537545	Down-regulated
NRSN1	0.40693	0.000525148	Down-regulated
NRTN	0.17959	0.0259152	Down-regulated
NRXN1	0.37096	0.000705153	Down-regulated
NRXN3	0.480788	0.000722365	Down-regulated
NSG2	0.180277	0.00569496	Down-regulated
NT5C1A	0.454999	0.00519038	Down-regulated
NTSR2	0.205994	0.000125672	Down-regulated
NUPR1L	0.311053	0.00179844	Down-regulated
OGFRL1	0.462435	0.00884159	Down-regulated
OLFM3	0.466525	0.0303247	Down-regulated
OLFM4	0.303828	1.75816e-05	Down-regulated
OMG	0.452747	0.00091518	Down-regulated
OPALIN	0.260835	0.00256278	Down-regulated
OPRD1	0.477692	0.0459068	Down-regulated
OR2L2	0.444418	0.0234828	Down-regulated
OR6E1P	0.399334	9.10279e-05	Down-regulated
OR7E29P	0.483956	0.0169559	Down-regulated
OTOG	0.438778	0.0286773	Down-regulated
OTUD7A	0.495288	0.00171605	Down-regulated
P2RY12	0.462502	0.00479624	Down-regulated
PABPC1L2A	0.309611	0.0139724	Down-regulated
PABPC1L2B	0.390543	0.0259084	Down-regulated
PABPC1P4	0.393123	0.0112873	Down-regulated
PACSIN1	0.259339	0.0011249	Down-regulated
PADI1	0.275955	0.00367255	Down-regulated
PAIP2B	0.390037	0.00298506	Down-regulated
PAK3	0.465649	0.00902326	Down-regulated
PAK7	0.313928	0.00421409	Down-regulated
PALM2	0.424484	0.00339611	Down-regulated
PAQR6	0.413316	0.000359297	Down-regulated
PATE2	0.487988	0.037667	Down-regulated
PAXBP1	0.289699	0.0308383	Down-regulated
PAXBP1-AS1	0.480439	0.000549411	Down-regulated
PCDH11Y	0.2936	0.00419559	Down-regulated
PCDH19	0.392104	0.000105767	Down-regulated
PCDH8	0.419187	0.0121723	Down-regulated
PCDHA4	0.285963	0.00092452	Down-regulated
PCDHB4	0.431105	0.00384161	Down-regulated
PCDHGA11	0.330276	0.00614867	Down-regulated
PCDHGA7	0.427687	0.0168154	Down-regulated
PCK1	0.433454	0.0137933	Down-regulated
PCP4L1	0.266167	0.0214823	Down-regulated
PCSK2	0.370548	0.000118494	Down-regulated
PDE11A	0.418919	0.00585667	Down-regulated
PDE1A	0.478152	0.00590877	Down-regulated
PDE2A	0.434167	0.0219918	Down-regulated
PDE6H	0.473792	0.0282868	Down-regulated
PDZRN4	0.313654	0.000159982	Down-regulated
PEG3	0.425227	0.013142	Down-regulated
PEX5L	0.302161	0.000463825	Down-regulated
PGAM4	0.434753	0.0462165	Down-regulated
PHC1	0.479991	0.0132299	Down-regulated
PIK3C2B	0.403508	3.76709e-05	Down-regulated
PIP4K2C	0.413776	0.0230974	Down-regulated
PITPNM3	0.447572	0.00502985	Down-regulated
PKMP3	0.484975	0.00263164	Down-regulated
PLA2G4D	0.262775	0.0440435	Down-regulated
PLCB4	0.475829	0.00744001	Down-regulated
PLCE1-AS1	0.424596	0.0305147	Down-regulated
PLCXD3	0.47285	0.0201973	Down-regulated
PLD5	0.473047	0.00113077	Down-regulated
PLEKHH1	0.424266	0.00223393	Down-regulated
PLIN5	0.442921	0.00220841	Down-regulated
PLP1	0.335989	0.00331102	Down-regulated
PNMA3	0.451007	0.00635378	Down-regulated
PNMA5	0.434596	0.0457621	Down-regulated
PNMA6C	0.3868	0.0206594	Down-regulated
PNMAL2	0.422555	0.00222431	Down-regulated
PNMT	0.457223	0.00689109	Down-regulated
PON1	0.402913	0.000351803	Down-regulated
PON3	0.361574	0.000570039	Down-regulated
PPFIA2	0.447153	0.00559737	Down-regulated
PPM1L	0.488128	4.16425e-05	Down-regulated
PPP1R15B	0.35051	0.0246889	Down-regulated
PPP1R16B	0.464817	0.0189467	Down-regulated
PPP1R1A	0.411579	0.00122345	Down-regulated
PPP2R2C	0.359207	0.00147238	Down-regulated
PPP4R4	0.498569	0.0268909	Down-regulated
PRDM12	0.197067	0.0151644	Down-regulated
PRDM16	0.475304	0.00704651	Down-regulated
PRKCE	0.449966	0.000346246	Down-regulated
PRKCG	0.29684	0.00990982	Down-regulated
PRLHR	0.112574	0.00689977	Down-regulated
PRODH	0.472858	0.00461118	Down-regulated
PROKR2	0.402411	0.0424078	Down-regulated
PRPH2	0.496711	0.00485352	Down-regulated
PRR18	0.346943	0.0127714	Down-regulated
PRRG1	0.48718	0.000342135	Down-regulated
PRRG3	0.136523	0.000906547	Down-regulated
PRSS12	0.397574	0.00333345	Down-regulated
PRSS33	0.197599	1.68703e-05	Down-regulated
PRSS54	0.323233	0.00125071	Down-regulated
PRX	0.475508	0.0149	Down-regulated
PSD	0.449371	0.00805884	Down-regulated
PSD2	0.466127	0.00216983	Down-regulated
PTBP1P	0.459419	0.0403606	Down-regulated
PTCH1	0.498943	0.00215509	Down-regulated
PTCHD2	0.484681	0.00135861	Down-regulated
PTGDR2	0.370986	0.000124831	Down-regulated
PTPN20A	0.177319	0.0247814	Down-regulated
PTPRD	0.467064	0.000850208	Down-regulated
PTPRR	0.453362	0.0117379	Down-regulated
PTPRT	0.357998	0.00442056	Down-regulated
PWAR6	0.339482	0.00159525	Down-regulated
R3HDM2	0.0825355	0.00572893	Down-regulated
RAB11FIP4	0.405768	0.000220303	Down-regulated
RAB3A	0.393096	0.011193	Down-regulated
RAB3B	0.305723	9.97265e-05	Down-regulated
RANBP3L	0.435814	0.000895428	Down-regulated
RAPGEF4	0.348443	1.59099e-05	Down-regulated
RASAL1	0.40247	0.00422468	Down-regulated
RASGRF1	0.429575	0.00241341	Down-regulated
RASL10A	0.446064	0.00136276	Down-regulated
RBFOX1	0.302035	0.00665142	Down-regulated
RBP7	0.346655	0.0211188	Down-regulated
RELN	0.307661	0.00117856	Down-regulated
REM1	0.0988743	0.00607393	Down-regulated
REPS2	0.460743	0.0113982	Down-regulated
RERG	0.439792	0.00222032	Down-regulated
RFPL1	0.290403	0.00750172	Down-regulated
RFPL1S	0.424751	0.016198	Down-regulated
RGPD1	0.361776	0.00887598	Down-regulated
RGS7	0.470448	0.016021	Down-regulated
RGS7BP	0.436606	0.000989682	Down-regulated
RGS8	0.464815	0.0258982	Down-regulated
RGS9	0.32582	0.00421734	Down-regulated
RIMBP2	0.376999	0.0226494	Down-regulated
RIMS1	0.299668	0.000441468	Down-regulated
RIMS2	0.403003	0.0156417	Down-regulated
RIMS3	0.37697	0.00322157	Down-regulated
RNF219-AS1	0.203349	1.07356e-05	Down-regulated
ROBO2	0.472551	0.0200865	Down-regulated
RP1-104O17.1	0.45048	0.00344401	Down-regulated
RP1-111D6.3	0.483548	0.0306516	Down-regulated
RP1-167F1.2	0.400045	0.00766446	Down-regulated
RP1-18D14.7	0.424625	0.000131395	Down-regulated
RP1-265C24.5	0.376892	0.0035033	Down-regulated
RP1-269M15.3	0.275096	0.00571875	Down-regulated
RP1-293L6.1	0.259751	0.017132	Down-regulated
RP1-34H18.1	0.239352	0.019561	Down-regulated
RP1-93H18.1	0.483452	0.00913869	Down-regulated
RP1-93I3.1	0.479335	0.00623947	Down-regulated
RP11-1021N1.1	0.392839	0.0126827	Down-regulated
RP11-103G8.1	0.47972	0.00403177	Down-regulated
RP11-106M7.1	0.497009	0.0083659	Down-regulated
RP11-1102P16.1	0.445463	0.0266595	Down-regulated
RP11-110J1.2	0.390815	0.00988428	Down-regulated
RP11-116N8.1	0.445956	0.00845003	Down-regulated
RP11-116O18.1	0.368321	0.0464422	Down-regulated
RP11-120J1.1	0.497085	0.00939056	Down-regulated
RP11-122K13.14	0.385691	0.0245278	Down-regulated
RP11-130F10.1	0.371387	0.00468171	Down-regulated
RP11-133F8.2	0.316659	0.0285321	Down-regulated
RP11-1348G14.6	0.462091	0.0298308	Down-regulated
RP11-1406H17.1	0.26713	0.00334947	Down-regulated
RP11-140A10.3	0.281081	0.000904698	Down-regulated
RP11-1415C14.4	0.401209	0.00016706	Down-regulated
RP11-143K11.5	0.305166	0.00169806	Down-regulated
RP11-147L13.8	0.423327	0.000312748	Down-regulated
RP11-154D6.1	0.440769	0.0325476	Down-regulated
RP11-158M2.5	0.281059	0.000286747	Down-regulated
RP11-159K7.2	0.429963	0.0091147	Down-regulated
RP11-162G10.1	0.491093	0.0237022	Down-regulated
RP11-167N5.5	0.48552	0.0487065	Down-regulated
RP11-171A24.3	0.499112	0.0190529	Down-regulated
RP11-171I2.1	0.406125	0.0285276	Down-regulated
RP11-182J1.14	0.418323	0.0158563	Down-regulated
RP11-187O7.3	0.394242	0.0256176	Down-regulated
RP11-1C8.7	0.353681	0.0199877	Down-regulated
RP11-203L2.3	0.493864	0.0410129	Down-regulated
RP11-213G2.5	0.488176	0.0388426	Down-regulated
RP11-215H22.1	0.351351	0.00712708	Down-regulated
RP11-21A7A.2	0.376396	0.000364204	Down-regulated
RP11-234K24.3	0.372908	0.000279083	Down-regulated
RP11-245J24.1	0.406657	0.0164458	Down-regulated
RP11-247I13.8	0.461261	0.0265257	Down-regulated
RP11-259K15.2	0.378516	0.036823	Down-regulated
RP11-262H14.7	0.492957	0.0409915	Down-regulated
RP11-264B17.4	0.479381	0.0175112	Down-regulated
RP11-266L9.6	0.489829	0.0163245	Down-regulated
RP11-268P4.5	0.341709	0.00155569	Down-regulated
RP11-274B21.1	0.346386	0.0343778	Down-regulated
RP11-274B21.2	0.297654	0.0383846	Down-regulated
RP11-274B21.4	0.358857	0.0314332	Down-regulated
RP11-276H19.2	0.0500153	0.0104989	Down-regulated
RP11-277L2.5	0.410001	0.00150468	Down-regulated
RP11-283I3.2	0.258879	0.00762516	Down-regulated
RP11-284F21.11	0.449186	0.0383753	Down-regulated
RP11-284N8.3	0.324356	0.00971345	Down-regulated
RP11-307O13.1	0.3415	0.0152062	Down-regulated
RP11-317N12.1	0.208514	0.0182358	Down-regulated
RP11-321G12.1	0.402272	0.0110628	Down-regulated
RP11-328J6.1	0.286416	1.04677e-05	Down-regulated
RP11-329B9.4	0.481204	0.00129093	Down-regulated
RP11-340I6.8	0.206429	0.00140136	Down-regulated
RP11-344P13.6	0.40976	0.00142087	Down-regulated
RP11-354M20.3	0.468098	0.0353275	Down-regulated
RP11-359N11.2	0.420596	0.00833326	Down-regulated
RP11-360F5.1	0.370473	0.00203178	Down-regulated
RP11-362K14.6	0.464083	0.0440634	Down-regulated
RP11-364B14.3	0.380455	0.00850377	Down-regulated
RP11-368I23.3	0.393681	0.000627179	Down-regulated
RP11-382B18.4	0.477698	0.0156691	Down-regulated
RP11-388P9.2	0.483433	0.033537	Down-regulated
RP11-389G6.3	0.426821	0.0169532	Down-regulated
RP11-392E22.10	0.323709	0.00114697	Down-regulated
RP11-392E22.12	0.345908	0.00249068	Down-regulated
RP11-392E22.5	0.342689	0.00239143	Down-regulated
RP11-404G16.2	0.322503	0.00228564	Down-regulated
RP11-423G4.7	0.31428	0.0189212	Down-regulated
RP11-430C7.4	0.213149	8.10831e-05	Down-regulated
RP11-431M7.3	0.42822	0.0154807	Down-regulated
RP11-432B6.3	0.450461	0.0189878	Down-regulated
RP11-433J8.1	0.305082	0.00249946	Down-regulated
RP11-434I12.5	0.347093	0.00322663	Down-regulated
RP11-438B23.2	0.360056	0.0454569	Down-regulated
RP11-438H8.8	0.450295	0.0204265	Down-regulated
RP11-441F2.5	0.489294	0.00243281	Down-regulated
RP11-446H18.5	0.362454	0.016696	Down-regulated
RP11-454P7.3	0.314344	0.0110516	Down-regulated
RP11-464O2.2	0.367877	0.0225705	Down-regulated
RP11-466A19.1	0.48406	0.0133757	Down-regulated
RP11-466G12.3	0.459024	0.00483335	Down-regulated
RP11-467K18.2	0.228493	0.00192619	Down-regulated
RP11-480C22.1	0.49237	0.0171601	Down-regulated
RP11-482M8.3	0.300639	0.00386781	Down-regulated
RP11-493K23.1	0.389309	0.0444825	Down-regulated
RP11-493K23.4	0.389309	0.0444825	Down-regulated
RP11-496B10.3	0.451222	0.0298913	Down-regulated
RP11-496D24.2	0.471853	0.0251131	Down-regulated
RP11-508N22.12	0.437372	7.48216e-05	Down-regulated
RP11-508O18.1	0.243243	0.00131384	Down-regulated
RP11-531A24.3	0.1724	0.00476777	Down-regulated
RP11-536L3.4	0.379212	0.00420868	Down-regulated
RP11-536O18.2	0.391923	0.00103193	Down-regulated
RP11-551L14.1	0.190046	0.0061482	Down-regulated
RP11-553D4.2	0.457338	0.00241902	Down-regulated
RP11-554F20.1	0.412838	0.00745863	Down-regulated
RP11-559N14.5	0.379923	0.0210864	Down-regulated
RP11-566K19.5	0.394223	0.011721	Down-regulated
RP11-575H3.1	0.32584	0.0471513	Down-regulated
RP11-576D8.4	0.225815	0.00975741	Down-regulated
RP11-580I16.2	0.397143	0.0346495	Down-regulated
RP11-586D19.1	0.241072	0.000589837	Down-regulated
RP11-597D13.7	0.293247	0.00463534	Down-regulated
RP11-624M8.1	0.473095	0.0158765	Down-regulated
RP11-62J1.3	0.347376	0.00996101	Down-regulated
RP11-635L1.3	0.470304	0.0258311	Down-regulated
RP11-638F5.1	0.208372	0.00268816	Down-regulated
RP11-64K12.10	0.399797	0.0232389	Down-regulated
RP11-66B24.7	0.358309	0.00165455	Down-regulated
RP11-676M6.1	0.39869	0.000831598	Down-regulated
RP11-680F20.11	0.297316	0.000352477	Down-regulated
RP11-689P11.2	0.477597	0.000808545	Down-regulated
RP11-6L6.2	0.387534	0.0256011	Down-regulated
RP11-701H24.3	0.309714	0.00111381	Down-regulated
RP11-706J10.2	0.428723	0.0182522	Down-regulated
RP11-706J10.3	0.273105	0.000558769	Down-regulated
RP11-707G14.7	0.410405	0.00643193	Down-regulated
RP11-707M1.1	0.184084	0.0310653	Down-regulated
RP11-726G1.1	0.417694	0.0417615	Down-regulated
RP11-727A23.10	0.434646	0.000715248	Down-regulated
RP11-728F11.4	0.0876944	0.00359716	Down-regulated
RP11-730A19.5	0.438885	0.0212052	Down-regulated
RP11-730A19.9	0.462374	0.0121527	Down-regulated
RP11-731J8.2	0.357673	0.000183486	Down-regulated
RP11-74E22.4	0.23077	2.03461e-08	Down-regulated
RP11-755F10.3	0.496715	0.000728973	Down-regulated
RP11-75C9.1	0.485519	0.00369359	Down-regulated
RP11-760H22.2	0.448111	0.00252457	Down-regulated
RP11-782C8.5	0.356321	0.0151819	Down-regulated
RP11-783K16.10	0.361702	9.03787e-05	Down-regulated
RP11-793H13.3	0.462462	0.0424418	Down-regulated
RP11-807H17.1	0.235123	0.00164678	Down-regulated
RP11-814P5.1	0.229897	0.0223192	Down-regulated
RP11-867G23.1	0.377969	0.000140366	Down-regulated
RP11-887P2.5	0.211989	0.010915	Down-regulated
RP11-88H12.2	0.472653	0.0429879	Down-regulated
RP11-88L24.4	0.338528	0.00313184	Down-regulated
RP11-90H3.1	0.398484	0.0231567	Down-regulated
RP11-92B11.3	0.215709	9.86513e-05	Down-regulated
RP11-946L20.2	0.341906	0.0082129	Down-regulated
RP11-94I2.1	0.447174	0.0154839	Down-regulated
RP11-950C14.7	0.454059	0.0135958	Down-regulated
RP11-953B20.1	0.293802	0.0111924	Down-regulated
RP11-95O2.1	0.26777	0.0067403	Down-regulated
RP11-97O12.2	0.381095	0.00884998	Down-regulated
RP11-9G1.3	0.408711	0.000395034	Down-regulated
RP11-9L18.2	0.191578	0.0072862	Down-regulated
RP13-20L14.1	0.397056	0.0107652	Down-regulated
RP13-238F13.5	0.266514	0.00174216	Down-regulated
RP13-514E23.1	0.49911	0.000681584	Down-regulated
RP13-98N21.2	0.33964	0.000402009	Down-regulated
RP3-428L16.1	0.457046	0.0226456	Down-regulated
RP3-462E2.3	0.420953	0.00286643	Down-regulated
RP3-467L1.4	0.433845	0.0269145	Down-regulated
RP3-522J7.6	0.387082	0.000267764	Down-regulated
RP3-523C21.2	0.447174	0.0166854	Down-regulated
RP3-523E19.2	0.384498	0.00449331	Down-regulated
RP3-525N10.2	0.44442	0.000961381	Down-regulated
RP4-710M3.1	0.347486	0.00179992	Down-regulated
RP4-725G10.4	0.347118	0.0351477	Down-regulated
RP4-755D9.1	0.193583	0.00521726	Down-regulated
RP5-1039K5.16	0.452609	0.0184601	Down-regulated
RP5-1063M23.2	0.499512	0.0290121	Down-regulated
RP5-1119A7.17	0.29408	0.00748799	Down-regulated
RP5-1159O4.2	0.478728	0.00763538	Down-regulated
RP6-191P20.4	0.42475	0.0388855	Down-regulated
RP6-24A23.3	0.114136	0.025301	Down-regulated
RP6-24A23.7	0.034528	0.0181431	Down-regulated
RPH3A	0.226808	0.020821	Down-regulated
RPL7AP10	0.369574	1.96406e-05	Down-regulated
RPL7AP28	0.202854	0.0361459	Down-regulated
RPL7P23p	0.49083	0.00831702	Down-regulated
RPS4XP11	0.354191	0.00151047	Down-regulated
RPS6KA5	0.490953	5.5325e-05	Down-regulated
RPSAP14	0.323034	0.000424007	Down-regulated
RPSAP54	0.279877	0.0366534	Down-regulated
RTN1	0.427407	0.0090501	Down-regulated
RTN3P1	0.466842	0.00201035	Down-regulated
RTN4RL1	0.444171	0.0156784	Down-regulated
RUNDC3A	0.440061	0.00217694	Down-regulated
RYR1	0.404762	0.000332159	Down-regulated
RYR2	0.389599	0.0101765	Down-regulated
S1PR5	0.451924	0.0422885	Down-regulated
SBSPON	0.387835	0.0341087	Down-regulated
SCARNA7	0.45514	0.00497638	Down-regulated
SCG3	0.447746	0.00250762	Down-regulated
SCGN	0.0656804	0.00427736	Down-regulated
SCML2P2	0.458178	0.0036969	Down-regulated
SCN2B	0.422183	0.000435276	Down-regulated
SCN3B	0.314027	0.000469057	Down-regulated
SCRT1	0.481707	0.0271372	Down-regulated
SEC13P1	0.411156	0.02318	Down-regulated
SEC14L5	0.405224	0.0121591	Down-regulated
SELV	0.382764	0.000128809	Down-regulated
SEMA3D	0.176008	0.000193739	Down-regulated
12-Sep	0.406289	0.0181178	Down-regulated
4-Sep	0.441746	0.0091272	Down-regulated
SERINC4	0.451822	0.000476424	Down-regulated
SERTAD4	0.404226	0.000253553	Down-regulated
SEZ6	0.408483	0.000851787	Down-regulated
SEZ6L	0.211344	0.0157195	Down-regulated
SFRP5	0.0782027	0.0259367	Down-regulated
SGSM1	0.390523	0.0330635	Down-regulated
SH3GL3	0.354599	0.00168115	Down-regulated
SHANK1	0.386666	0.0113696	Down-regulated
SHANK2	0.418061	0.0123342	Down-regulated
SHISA2	0.421163	0.0195615	Down-regulated
SHISA7	0.365626	0.015351	Down-regulated
SIDT1	0.423609	0.019125	Down-regulated
SLC10A4	0.249549	0.00131152	Down-regulated
SLC12A1	0.464851	0.00588869	Down-regulated
SLC12A5	0.411296	0.00505142	Down-regulated
SLC17A7	0.431775	0.033371	Down-regulated
SLC17A8	0.485528	0.0252508	Down-regulated
SLC18A1	0.261636	0.0135665	Down-regulated
SLC1A2	0.479861	0.000703025	Down-regulated
SLC22A3	0.429641	0.0446078	Down-regulated
SLC24A2	0.445034	0.0226796	Down-regulated
SLC25A41	0.298894	1.27434e-06	Down-regulated
SLC25A48	0.319204	0.000318023	Down-regulated
SLC26A10	0.209596	0.00938559	Down-regulated
SLC26A4-AS1	0.241647	1.65687e-05	Down-regulated
SLC27A6	0.401648	0.0230361	Down-regulated
SLC2A4	0.409236	0.0307647	Down-regulated
SLC30A10	0.415728	1.47021e-05	Down-regulated
SLC30A3	0.488499	0.0435963	Down-regulated
SLC32A1	0.197084	0.00151496	Down-regulated
SLC35D3	0.341819	0.0168965	Down-regulated
SLC35F3	0.441095	0.0249857	Down-regulated
SLC4A10	0.414205	0.000872762	Down-regulated
SLC5A11	0.439601	0.0219377	Down-regulated
SLC5A12	0.469493	0.0426511	Down-regulated
SLC6A1	0.431621	7.70308e-05	Down-regulated
SLC6A1-AS1	0.387088	0.00122044	Down-regulated
SLC6A15	0.386097	0.018923	Down-regulated
SLC6A17	0.464253	0.0248995	Down-regulated
SLC6A7	0.36373	0.0232188	Down-regulated
SLC7A2	0.463876	0.0339798	Down-regulated
SLC7A3	0.0942899	2.41696e-06	Down-regulated
SLC8A2	0.335819	0.00524514	Down-regulated
SLC9A2	0.312814	3.73238e-05	Down-regulated
SLCO1A2	0.287245	7.8692e-05	Down-regulated
SLITRK1	0.246309	0.00765743	Down-regulated
SLITRK6	0.305853	0.0452133	Down-regulated
SMARCA5-AS1	0.255023	0.037102	Down-regulated
SMCR5	0.265575	0.000330275	Down-regulated
SMIM17	0.349236	0.0213923	Down-regulated
SMIM22	0.413442	0.00747069	Down-regulated
SMIM6	0.475889	0.0447128	Down-regulated
SMYD1	0.394601	0.023892	Down-regulated
SNAP25	0.445271	0.0123544	Down-regulated
SNAP91	0.320699	0.00220337	Down-regulated
SNX18P3	0.300563	0.00599902	Down-regulated
SNX19P3	0.470617	0.0495206	Down-regulated
SNX31	0.30865	0.000597049	Down-regulated
SORCS1	0.358947	0.000804562	Down-regulated
SOWAHA	0.318008	0.00016366	Down-regulated
SP9	0.0828939	0.00395021	Down-regulated
SPACA5	0.460307	0.0208451	Down-regulated
SPHKAP	0.302205	0.00433583	Down-regulated
SPOCK3	0.351216	0.000960824	Down-regulated
SRCIN1	0.442132	0.000744609	Down-regulated
SRRM3	0.458363	0.0265898	Down-regulated
SRRM4	0.306251	0.0127287	Down-regulated
SSTR1	0.107591	0.000155095	Down-regulated
SSTR2	0.460369	0.00572442	Down-regulated
ST13P18	0.453687	0.00126101	Down-regulated
ST18	0.34509	0.006824	Down-regulated
ST6GAL2	0.483139	0.000338901	Down-regulated
ST8SIA3	0.343565	0.00201999	Down-regulated
STOX1	0.438907	0.000758775	Down-regulated
STX1B	0.450602	0.0021482	Down-regulated
STXBP5L	0.327553	0.000758746	Down-regulated
STXBP6	0.416154	0.00412529	Down-regulated
STYK1	0.438911	0.0379522	Down-regulated
SULT4A1	0.387792	0.0262622	Down-regulated
SV2B	0.410543	0.00917253	Down-regulated
SVOP	0.309182	0.00436659	Down-regulated
SVOPL	0.486116	0.0310266	Down-regulated
SYN1	0.370922	0.0186906	Down-regulated
SYN2	0.294085	0.000601751	Down-regulated
SYNJ1	0.296118	3.31065e-05	Down-regulated
SYNPR	0.179886	1.15365e-05	Down-regulated
SYT1	0.347674	0.00956638	Down-regulated
SYT13	0.206222	0.00832648	Down-regulated
SYT14	0.491201	0.00635522	Down-regulated
SYT2	0.42078	0.0159624	Down-regulated
SYT4	0.311937	0.0101467	Down-regulated
SYT7	0.477333	0.049283	Down-regulated
TAC3	0.25959	0.00827909	Down-regulated
TAL1	0.407113	6.14749e-05	Down-regulated
TCF15	0.348875	0.036616	Down-regulated
TCF24	0.368342	0.00109439	Down-regulated
TDRD5	0.472766	0.0191859	Down-regulated
TENM3	0.368121	0.0244741	Down-regulated
TET1	0.444767	0.000424916	Down-regulated
TEX15	0.406583	0.0172119	Down-regulated
TFAP2B	0.423545	0.0113643	Down-regulated
TGFBR3L	0.48566	0.0119298	Down-regulated
TJP3	0.300894	0.0399041	Down-regulated
TKTL1	0.0386177	0.000787515	Down-regulated
TMC2	0.193151	0.00115182	Down-regulated
TMEFF1	0.429971	0.00429949	Down-regulated
TMEM125	0.346616	0.00570314	Down-regulated
TMEM130	0.300602	0.00755547	Down-regulated
TMEM132D	0.23528	0.000835703	Down-regulated
TMEM144	0.431834	0.0165846	Down-regulated
TMEM151A	0.488256	0.00557056	Down-regulated
TMEM151B	0.373909	0.00220559	Down-regulated
TMEM235	0.322058	0.00283045	Down-regulated
TMEM246	0.483593	0.0362889	Down-regulated
TMEM257	0.407448	0.00909398	Down-regulated
TMEM56	0.497967	0.00376039	Down-regulated
TMEM63C	0.492122	0.00642522	Down-regulated
TMEM74	0.298633	4.13382e-05	Down-regulated
TMEM88B	0.312515	0.00321588	Down-regulated
TMLHE-AS1	0.48577	0.0409904	Down-regulated
TMPRSS9	0.121043	0.00719067	Down-regulated
TNFRSF13C	0.457425	0.000489157	Down-regulated
TNR	0.469155	0.00664407	Down-regulated
TOX3	0.327772	0.000730129	Down-regulated
TP53TG5	0.349482	0.0158831	Down-regulated
TPH2	0.442504	0.0385936	Down-regulated
TPPP	0.349383	0.00119941	Down-regulated
TPRN	0.491236	0.0175256	Down-regulated
TPTE2	0.416788	0.0238645	Down-regulated
TPTE2P3	0.274403	0.00234688	Down-regulated
TPTE2P5	0.413553	0.0069047	Down-regulated
TPTEP1	0.402795	0.0258558	Down-regulated
TRHDE	0.247806	0.00286743	Down-regulated
TRHDE-AS1	0.194973	0.00417321	Down-regulated
TRIL	0.429995	0.00139806	Down-regulated
TRIM67	0.235038	0.00533586	Down-regulated
TRPC5	0.180695	9.60755e-06	Down-regulated
TSHR	0.138404	0.000467162	Down-regulated
TSPAN8	0.459943	0.0137984	Down-regulated
TTC9B	0.484695	0.025212	Down-regulated
TTN	0.401485	0.0180946	Down-regulated
TTPA	0.374748	0.000180888	Down-regulated
TUB	0.465555	0.000369842	Down-regulated
TUBA3E	0.328236	0.00181954	Down-regulated
TUBB2BP1	0.166656	0.00341716	Down-regulated
TUBB4A	0.478923	0.0224561	Down-regulated
TUBBP5	0.364107	0.0277887	Down-regulated
UBE2QL1	0.456671	0.00267491	Down-regulated
UBQLN4P1	0.374197	0.0111033	Down-regulated
ULK4P1	0.352374	0.00447052	Down-regulated
ULK4P3	0.433942	0.0166423	Down-regulated
UNC13A	0.466841	0.000695348	Down-regulated
UNC13C	0.40526	0.0172255	Down-regulated
UNC5D	0.366786	0.00984863	Down-regulated
UNC80	0.465068	0.000613331	Down-regulated
USP17L1P	0.436993	0.0301325	Down-regulated
USP3-AS1	0.344492	0.0066153	Down-regulated
USP44	0.453598	0.0372036	Down-regulated
VIPR2	0.266208	0.00763497	Down-regulated
VN2R19P	0.422037	0.048533	Down-regulated
VSTM2B	0.466412	0.0163719	Down-regulated
VSTM2L	0.347004	0.0473726	Down-regulated
WDFY3-AS2	0.463668	1.43936e-06	Down-regulated
WDR64	0.385933	0.0255534	Down-regulated
WDR7	0.449093	0.000328301	Down-regulated
WDR72	0.0974602	0.00742056	Down-regulated
WNK2	0.329705	0.00609459	Down-regulated
WNT16	0.205937	0.00448253	Down-regulated
WSCD2	0.329845	0.0140648	Down-regulated
Z83001.1	0.437961	0.0109384	Down-regulated
ZCCHC12	0.279188	0.00973726	Down-regulated
ZCCHC16	0.347676	0.00652156	Down-regulated
ZDHHC22	0.294926	0.00195983	Down-regulated
ZIC3	0.37881	0.00442034	Down-regulated
ZIM2	0.466651	0.0418452	Down-regulated
ZNF385B	0.377698	0.000169849	Down-regulated
ZNF536	0.46188	0.00641969	Down-regulated
ZNF704	0.406303	0.000977698	Down-regulated
ZNF713	0.434643	0.0220132	Down-regulated
ZNF890P	0.497993	0.021444	Down-regulated
