# Supplementary material for: Transcriptional Characteristics of IDH-Wild Type Glioma Subgroups Highlight the Biological Processes Underlying Heterogeneity of IDH-Wild Type WHO Grade IV Gliomas
Source: Front Cell Dev Biol. 2020 Oct 22;8:580464. doi: 10.3389/fcell.2020.580464 (PMC7642517; doi:10.3389/fcell.2020.580464)
Supplement: Supplementary Table 1 — Distribution of clinicopathological features in TCGA and CGGA databases. [file Data_Sheet_1.ZIP › Supplementary Table 6 characteristics of genes upregulated in GBM (group B vs A).xlsx]

## Sheet: Sheet1
Classification	group in classification	GROUP_ID	FirstInGroupByEnrichment	FirstInGroupByLogP	BestLogPInGroup	BestEnrichmentInGroup	GO	Category	Description	LogP	Enrichment	Z-score	#TotalGeneInLibrary	#GeneInGO	#GeneInHitList	#GeneInGOAndHitList	%InGO	STDV %InGO	GeneID	Hits	Log(q-value)
Cilium, cytoskeleton, and cell movement	cilium and cytoskeleton movement	1	1	1	-16.9429	12.5334	GO:0003341	GO Biological Processes	cilium movement	-16.9429	9.61465	13.8701	24156	73	826	24	2.90557	0.584417	1770|8701|26074|51364|53340|55036|79819|80217|81492|83659|85478|89876|117144|126820|139212|144535|154313|200373|220136|246176|345895|348807|387885|388389	DNAH9|DNAH11|CFAP61|ZMYND10|SPA17|CCDC40|WDR78|CFAP43|RSPH6A|TEKT1|CCDC65|CFAP91|CATSPER1|WDR63|DNAAF6|CFAP54|CFAP206|CFAP221|CFAP53|GAS2L2|RSPH4A|CFAP100|CFAP73|CCDC103	-14.2035
		1	0	0	-16.9429	12.5334	GO:0035082	GO Biological Processes	axoneme assembly	-12.771	8.81979	11.6938	24156	63	826	19	2.30024	0.521607	6674|51364|55036|79864|79989|80217|81492|84223|85478|89765|126820|136332|139212|154313|345895|348807|352909|387885|388389	SPAG1|ZMYND10|CCDC40|JHY|TTC26|CFAP43|RSPH6A|IQCG|CCDC65|RSPH1|WDR63|LRGUK|DNAAF6|CFAP206|RSPH4A|CFAP100|DNAAF3|CFAP73|CCDC103	-10.278
		1	0	0	-16.9429	12.5334	GO:0001578	GO Biological Processes	microtubule bundle formation	-11.1469	6.46459	10.0415	24156	95	826	21	2.54237	0.547693	6674|10112|51364|55036|79864|79989|80217|81492|84223|85478|89765|126820|136332|139212|154313|246176|345895|348807|352909|387885|388389	SPAG1|KIF20A|ZMYND10|CCDC40|JHY|TTC26|CFAP43|RSPH6A|IQCG|CCDC65|RSPH1|WDR63|LRGUK|DNAAF6|CFAP206|GAS2L2|RSPH4A|CFAP100|DNAAF3|CFAP73|CCDC103	-8.81452
		1	0	0	-16.9429	12.5334	GO:0007018	GO Biological Processes	microtubule-based movement	-10.0539	3.55403	8.20445	24156	288	826	35	4.23729	0.700894	1062|1770|4117|8701|10112|11004|26074|51364|53340|55036|56992|79819|79989|80217|81492|81930|83657|83659|85478|89876|117144|126820|139212|144535|150082|154313|200373|201625|220136|246176|345895|347240|348807|387885|388389	CENPE|DNAH9|MAK|DNAH11|KIF20A|KIF2C|CFAP61|ZMYND10|SPA17|CCDC40|KIF15|WDR78|TTC26|CFAP43|RSPH6A|KIF18A|DYNLRB2|TEKT1|CCDC65|CFAP91|CATSPER1|WDR63|DNAAF6|CFAP54|LCA5L|CFAP206|CFAP221|DNAH12|CFAP53|GAS2L2|RSPH4A|KIF24|CFAP100|CFAP73|CCDC103	-7.79923
		1	0	0	-16.9429	12.5334	GO:0007017	GO Biological Processes	microtubule-based process	-8.64902	2.27541	6.83116	24156	784	826	61	7.38499	0.909967	332|672|675|991|1058|1062|1770|4117|4605|6674|7516|8701|9212|9768|10112|10403|10460|11004|22974|25876|26074|51203|51364|53340|55036|56992|79819|79864|79989|79998|80217|81492|81930|83657|83659|84223|84790|85478|89765|89876|117144|126820|136332|139212|144535|150082|154313|200373|201625|220134|220136|221150|246176|283726|284403|345895|347240|348807|352909|387885|388389	BIRC5|BRCA1|BRCA2|CDC20|CENPA|CENPE|DNAH9|MAK|MYBL2|SPAG1|XRCC2|DNAH11|AURKB|PCLAF|KIF20A|NDC80|TACC3|KIF2C|TPX2|SPEF1|CFAP61|NUSAP1|ZMYND10|SPA17|CCDC40|KIF15|WDR78|JHY|TTC26|ANKRD53|CFAP43|RSPH6A|KIF18A|DYNLRB2|TEKT1|IQCG|TUBA1C|CCDC65|RSPH1|CFAP91|CATSPER1|WDR63|LRGUK|DNAAF6|CFAP54|LCA5L|CFAP206|CFAP221|DNAH12|SKA1|CFAP53|SKA3|GAS2L2|SAXO2|WDR62|RSPH4A|KIF24|CFAP100|DNAAF3|CFAP73|CCDC103	-6.51744
		1	0	0	-16.9429	12.5334	GO:0070286	GO Biological Processes	axonemal dynein complex assembly	-7.47604	9.74818	9.02136	24156	30	826	10	1.21065	0.380518	6674|51364|55036|85478|126820|139212|348807|352909|387885|388389	SPAG1|ZMYND10|CCDC40|CCDC65|WDR63|DNAAF6|CFAP100|DNAAF3|CFAP73|CCDC103	-5.43728
		1	0	0	-16.9429	12.5334	GO:0000226	GO Biological Processes	microtubule cytoskeleton organization	-6.38678	2.24958	5.75691	24156	585	826	45	5.44794	0.789699	332|672|675|991|1058|1062|4605|6674|7516|9212|9768|10112|10403|10460|11004|22974|25876|51203|51364|55036|79864|79989|79998|80217|81492|81930|84223|84790|85478|89765|126820|136332|139212|154313|220134|221150|246176|283726|284403|345895|347240|348807|352909|387885|388389	BIRC5|BRCA1|BRCA2|CDC20|CENPA|CENPE|MYBL2|SPAG1|XRCC2|AURKB|PCLAF|KIF20A|NDC80|TACC3|KIF2C|TPX2|SPEF1|NUSAP1|ZMYND10|CCDC40|JHY|TTC26|ANKRD53|CFAP43|RSPH6A|KIF18A|IQCG|TUBA1C|CCDC65|RSPH1|WDR63|LRGUK|DNAAF6|CFAP206|SKA1|SKA3|GAS2L2|SAXO2|WDR62|RSPH4A|KIF24|CFAP100|DNAAF3|CFAP73|CCDC103	-4.44607
		1	0	0	-16.9429	12.5334	GO:0044782	GO Biological Processes	cilium organization	-5.7029	2.43109	5.49237	24156	409	826	34	4.11622	0.691245	2302|4117|5990|6674|10677|26074|51364|51473|55036|55329|79864|79989|80217|81492|83657|83659|84223|85478|89765|126820|136332|139212|144535|150082|154313|154865|200373|220136|345895|347240|348807|352909|387885|388389	FOXJ1|MAK|RFX2|SPAG1|AVIL|CFAP61|ZMYND10|DCDC2|CCDC40|MNS1|JHY|TTC26|CFAP43|RSPH6A|DYNLRB2|TEKT1|IQCG|CCDC65|RSPH1|WDR63|LRGUK|DNAAF6|CFAP54|LCA5L|CFAP206|IQUB|CFAP221|CFAP53|RSPH4A|KIF24|CFAP100|DNAAF3|CFAP73|CCDC103	-3.83096
		1	0	0	-16.9429	12.5334	GO:0036159	GO Biological Processes	inner dynein arm assembly	-5.42875	12.5334	8.12213	24156	14	826	6	0.726392	0.295469	51364|55036|126820|348807|387885|388389	ZMYND10|CCDC40|WDR63|CFAP100|CFAP73|CCDC103	-3.59109
		1	0	0	-16.9429	12.5334	GO:0060271	GO Biological Processes	cilium assembly	-5.2632	2.39342	5.22681	24156	391	826	32	3.87409	0.671452	2302|4117|5990|6674|10677|51364|51473|55036|55329|79864|79989|80217|81492|83657|83659|84223|85478|89765|126820|136332|139212|144535|154313|154865|200373|220136|345895|347240|348807|352909|387885|388389	FOXJ1|MAK|RFX2|SPAG1|AVIL|ZMYND10|DCDC2|CCDC40|MNS1|JHY|TTC26|CFAP43|RSPH6A|DYNLRB2|TEKT1|IQCG|CCDC65|RSPH1|WDR63|LRGUK|DNAAF6|CFAP54|CFAP206|IQUB|CFAP221|CFAP53|RSPH4A|KIF24|CFAP100|DNAAF3|CFAP73|CCDC103	-3.45195
	cilium activities in cell motility	4	1	1	-6.42323	10.6344	GO:0060294	GO Biological Processes	cilium movement involved in cell motility	-6.42323	10.6344	8.50661	24156	22	826	8	0.968523	0.340762	80217|81492|83659|117144|126820|144535|246176|345895	CFAP43|RSPH6A|TEKT1|CATSPER1|WDR63|CFAP54|GAS2L2|RSPH4A	-4.47427
		4	0	0	-6.42323	10.6344	GO:0001539	GO Biological Processes	cilium or flagellum-dependent cell motility	-5.82756	7.7412	7.40127	24156	34	826	9	1.08959	0.361212	80217|81492|83659|85478|117144|126820|144535|246176|345895	CFAP43|RSPH6A|TEKT1|CCDC65|CATSPER1|WDR63|CFAP54|GAS2L2|RSPH4A	-3.94778
		4	0	0	-6.42323	10.6344	GO:0060285	GO Biological Processes	cilium-dependent cell motility	-5.82756	7.7412	7.40127	24156	34	826	9	1.08959	0.361212	80217|81492|83659|85478|117144|126820|144535|246176|345895	CFAP43|RSPH6A|TEKT1|CCDC65|CATSPER1|WDR63|CFAP54|GAS2L2|RSPH4A	-3.94778
	regulation cilium and cytoskeleton movement	16	1	1	-3.83175	11.6978	GO:0003352	GO Biological Processes	regulation of cilium movement	-3.83175	9.13892	6.12766	24156	16	826	5	0.605327	0.26989	8701|55036|85478|117144|246176	DNAH11|CCDC40|CCDC65|CATSPER1|GAS2L2	-2.18751
		16	0	0	-3.83175	11.6978	GO:0060287	GO Biological Processes	epithelial cilium movement involved in determination of left/right asymmetry	-3.61674	11.6978	6.36662	24156	10	826	4	0.484262	0.241544	8701|55036|220136|388389	DNAH11|CCDC40|CFAP53|CCDC103	-2.01028
		16	0	0	-3.83175	11.6978	GO:0030317	GO Biological Processes	flagellated sperm motility	-3.56212	3.53506	4.55881	24156	91	826	11	1.33172	0.398846	5360|8701|55036|79846|80217|84223|84229|117144|139212|164395|285335	PLTP|DNAH11|CCDC40|CFAP69|CFAP43|IQCG|DRC7|CATSPER1|DNAAF6|TTLL9|SLC9C1	-1.96511
		16	0	0	-3.83175	11.6978	GO:0097722	GO Biological Processes	sperm motility	-3.56212	3.53506	4.55881	24156	91	826	11	1.33172	0.398846	5360|8701|55036|79846|80217|84223|84229|117144|139212|164395|285335	PLTP|DNAH11|CCDC40|CFAP69|CFAP43|IQCG|DRC7|CATSPER1|DNAAF6|TTLL9|SLC9C1	-1.96511
		16	0	0	-3.83175	11.6978	GO:0003356	GO Biological Processes	regulation of cilium beat frequency	-3.26815	9.74818	5.70348	24156	12	826	4	0.484262	0.241544	8701|55036|117144|246176	DNAH11|CCDC40|CATSPER1|GAS2L2	-1.73508
		16	0	0	-3.83175	11.6978	GO:0003351	GO Biological Processes	epithelial cilium movement	-2.94223	6.09262	4.69663	24156	24	826	5	0.605327	0.26989	8701|53340|55036|220136|388389	DNAH11|SPA17|CCDC40|CFAP53|CCDC103	-1.47192
		16	0	0	-3.83175	11.6978	GO:0060632	GO Biological Processes	regulation of microtubule-based movement	-2.49032	4.87409	3.99507	24156	30	826	5	0.605327	0.26989	8701|55036|85478|117144|246176	DNAH11|CCDC40|CCDC65|CATSPER1|GAS2L2	-1.12738
Cell cycle and cell division	Cell cycle and devision	2	1	1	-8.59347	8.35559	R-HSA-1640170	Reactome Gene Sets	Cell Cycle	-8.59347	2.38997	6.88133	24156	673	826	55	6.6586	0.867438	332|672|675|699|990|991|995|1019|1058|1062|1869|2305|3012|3978|4171|4194|4439|4605|4998|5427|6241|7015|7083|7153|7298|8345|8348|8355|8363|9088|9156|9212|9735|9837|10051|10112|10403|11004|11065|22974|23397|29893|55355|64105|64151|79019|81930|83990|84296|84790|147841|157570|220134|256126|644186	BIRC5|BRCA1|BRCA2|BUB1|CDC6|CDC20|CDC25C|CDK4|CENPA|CENPE|E2F1|FOXM1|H2AC8|LIG1|MCM2|MDM4|MSH5|MYBL2|ORC1|POLE2|RRM2|TERT|TK1|TOP2A|TYMS|H2BC9|H2BC17|H3C8|H4C11|PKMYT1|EXO1|AURKB|KNTC1|GINS1|SMC4|KIF20A|NDC80|KIF2C|UBE2C|TPX2|NCAPH|PSMC3IP|HJURP|CENPK|NCAPG|CENPM|KIF18A|BRIP1|GINS4|TUBA1C|SPC24|ESCO2|SKA1|SYCE2|SYCE3	-5.05252
		2	0	0	-8.59347	8.35559	GO:0000280	GO Biological Processes	nuclear division	-7.83046	2.74168	6.74233	24156	416	826	39	4.72155	0.737989	332|675|699|940|990|991|995|1062|2175|2177|4439|4605|7153|8438|9088|9212|9735|10051|10403|10460|11004|11065|11105|22974|23397|27085|29893|51203|64105|64151|79998|81930|83990|146956|256126|286151|339345|494551|644186	BIRC5|BRCA2|BUB1|CD28|CDC6|CDC20|CDC25C|CENPE|FANCA|FANCD2|MSH5|MYBL2|TOP2A|RAD54L|PKMYT1|AURKB|KNTC1|SMC4|NDC80|TACC3|KIF2C|UBE2C|PRDM7|TPX2|NCAPH|MTBP|PSMC3IP|NUSAP1|CENPK|NCAPG|ANKRD53|KIF18A|BRIP1|EME1|SYCE2|FBXO43|NANOS2|WEE2|SYCE3	-4.41444
		2	0	0	-8.59347	8.35559	M14	Canonical Pathways	PID AURORA B PATHWAY	-7.31144	8.24846	8.52418	24156	39	826	11	1.33172	0.398846	332|699|1058|1674|9212|10051|10112|10403|11004|23397|64151	BIRC5|BUB1|CENPA|DES|AURKB|SMC4|KIF20A|NDC80|KIF2C|NCAPH|NCAPG	-4.10628
		2	0	0	-8.59347	8.35559	GO:0048285	GO Biological Processes	organelle fission	-6.62083	2.4687	5.99749	24156	462	826	39	4.72155	0.737989	332|675|699|940|990|991|995|1062|2175|2177|4439|4605|7153|8438|9088|9212|9735|10051|10403|10460|11004|11065|11105|22974|23397|27085|29893|51203|64105|64151|79998|81930|83990|146956|256126|286151|339345|494551|644186	BIRC5|BRCA2|BUB1|CD28|CDC6|CDC20|CDC25C|CENPE|FANCA|FANCD2|MSH5|MYBL2|TOP2A|RAD54L|PKMYT1|AURKB|KNTC1|SMC4|NDC80|TACC3|KIF2C|UBE2C|PRDM7|TPX2|NCAPH|MTBP|PSMC3IP|NUSAP1|CENPK|NCAPG|ANKRD53|KIF18A|BRIP1|EME1|SYCE2|FBXO43|NANOS2|WEE2|SYCE3	-3.44785
		2	0	0	-8.59347	8.35559	R-HSA-69278	Reactome Gene Sets	Cell Cycle, Mitotic	-6.51017	2.29779	5.84675	24156	560	826	44	5.32688	0.781375	332|699|990|991|995|1019|1058|1062|1869|2305|3012|3978|4171|4605|4998|5427|6241|7083|7153|7298|8345|8348|8355|8363|9088|9212|9735|9837|10051|10112|10403|11004|11065|22974|23397|64105|64151|79019|81930|84296|84790|147841|157570|220134	BIRC5|BUB1|CDC6|CDC20|CDC25C|CDK4|CENPA|CENPE|E2F1|FOXM1|H2AC8|LIG1|MCM2|MYBL2|ORC1|POLE2|RRM2|TK1|TOP2A|TYMS|H2BC9|H2BC17|H3C8|H4C11|PKMYT1|AURKB|KNTC1|GINS1|SMC4|KIF20A|NDC80|KIF2C|UBE2C|TPX2|NCAPH|CENPK|NCAPG|CENPM|KIF18A|GINS4|TUBA1C|SPC24|ESCO2|SKA1	-3.36716
		2	0	0	-8.59347	8.35559	GO:0007059	GO Biological Processes	chromosome segregation	-5.80811	2.63464	5.65176	24156	333	826	30	3.63196	0.650949	332|672|699|990|991|1062|2177|7153|9212|10051|10403|10460|11004|11065|23397|51203|55355|64105|64151|79998|81930|83990|140836|146956|157313|157570|220134|221150|256126|644186	BIRC5|BRCA1|BUB1|CDC6|CDC20|CENPE|FANCD2|TOP2A|AURKB|SMC4|NDC80|TACC3|KIF2C|UBE2C|NCAPH|NUSAP1|HJURP|CENPK|NCAPG|ANKRD53|KIF18A|BRIP1|BANF2|EME1|CDCA2|ESCO2|SKA1|SKA3|SYCE2|SYCE3	-2.83142
		2	0	0	-8.59347	8.35559	R-HSA-69620	Reactome Gene Sets	Cell Cycle Checkpoints	-5.47418	2.69489	5.49223	24156	293	826	27	3.26877	0.618707	332|672|699|990|991|995|1058|1062|4171|4194|4998|8345|8348|8363|9088|9156|9212|9735|10403|11004|11065|64105|79019|81930|83990|147841|220134	BIRC5|BRCA1|BUB1|CDC6|CDC20|CDC25C|CENPA|CENPE|MCM2|MDM4|ORC1|H2BC9|H2BC17|H4C11|PKMYT1|EXO1|AURKB|KNTC1|NDC80|KIF2C|UBE2C|CENPK|CENPM|KIF18A|BRIP1|SPC24|SKA1	-2.58644
		2	0	0	-8.59347	8.35559	R-HSA-141424	Reactome Gene Sets	Amplification of signal from the kinetochores	-5.32233	4.26483	6.03093	24156	96	826	14	1.69492	0.44913	332|699|991|1058|1062|9212|9735|10403|11004|64105|79019|81930|147841|220134	BIRC5|BUB1|CDC20|CENPA|CENPE|AURKB|KNTC1|NDC80|KIF2C|CENPK|CENPM|KIF18A|SPC24|SKA1	-2.49459
		2	0	0	-8.59347	8.35559	R-HSA-141444	Reactome Gene Sets	Amplification of signal from unattached kinetochores via a MAD2 inhibitory signal	-5.32233	4.26483	6.03093	24156	96	826	14	1.69492	0.44913	332|699|991|1058|1062|9212|9735|10403|11004|64105|79019|81930|147841|220134	BIRC5|BUB1|CDC20|CENPA|CENPE|AURKB|KNTC1|NDC80|KIF2C|CENPK|CENPM|KIF18A|SPC24|SKA1	-2.49459
		2	0	0	-8.59347	8.35559	R-HSA-69618	Reactome Gene Sets	Mitotic Spindle Checkpoint	-5.18972	3.91668	5.82144	24156	112	826	15	1.81598	0.464607	332|699|991|1058|1062|9212|9735|10403|11004|11065|64105|79019|81930|147841|220134	BIRC5|BUB1|CDC20|CENPA|CENPE|AURKB|KNTC1|NDC80|KIF2C|UBE2C|CENPK|CENPM|KIF18A|SPC24|SKA1	-2.38913
	mitotic cell cycle regulation	8	1	1	-4.82347	3.19031	GO:0007093	GO Biological Processes	mitotic cell cycle checkpoint	-4.82347	3.19031	5.31203	24156	165	826	18	2.17918	0.50801	672|699|990|991|995|1869|2177|4194|4998|7153|9212|9735|10403|65975|79733|144455|146956|494551	BRCA1|BUB1|CDC6|CDC20|CDC25C|E2F1|FANCD2|MDM4|ORC1|TOP2A|AURKB|KNTC1|NDC80|STK33|E2F8|E2F7|EME1|WEE2	-3.05336
		8	0	0	-4.82347	3.19031	GO:0000075	GO Biological Processes	cell cycle checkpoint	-4.68361	2.81714	5.07117	24156	218	826	21	2.54237	0.547693	672|699|990|991|995|1869|2177|4194|4998|7153|8914|9212|9735|10403|51514|65975|79733|83990|144455|146956|494551	BRCA1|BUB1|CDC6|CDC20|CDC25C|E2F1|FANCD2|MDM4|ORC1|TOP2A|TIMELESS|AURKB|KNTC1|NDC80|DTL|STK33|E2F8|BRIP1|E2F7|EME1|WEE2	-2.92799
		8	0	0	-4.82347	3.19031	GO:0031570	GO Biological Processes	DNA integrity checkpoint	-3.36256	2.72465	4.13132	24156	161	826	15	1.81598	0.464607	672|990|995|1869|2177|4194|4998|7153|8914|51514|65975|79733|83990|144455|146956	BRCA1|CDC6|CDC25C|E2F1|FANCD2|MDM4|ORC1|TOP2A|TIMELESS|DTL|STK33|E2F8|BRIP1|E2F7|EME1	-1.81564
		8	0	0	-4.82347	3.19031	GO:0045930	GO Biological Processes	negative regulation of mitotic cell cycle	-3.15197	2.06432	3.7189	24156	340	826	24	2.90557	0.584417	672|699|990|991|995|1019|1869|1956|2146|2177|4194|4998|7153|8328|9212|9735|10403|27085|65975|79733|144455|146956|220042|494551	BRCA1|BUB1|CDC6|CDC20|CDC25C|CDK4|E2F1|EGFR|EZH2|FANCD2|MDM4|ORC1|TOP2A|GFI1B|AURKB|KNTC1|NDC80|MTBP|STK33|E2F8|E2F7|EME1|DDIAS|WEE2	-1.64242
		8	0	0	-4.82347	3.19031	GO:0044774	GO Biological Processes	mitotic DNA integrity checkpoint	-2.9266	2.97861	3.87765	24156	108	826	11	1.33172	0.398846	990|995|1869|2177|4194|4998|7153|65975|79733|144455|146956	CDC6|CDC25C|E2F1|FANCD2|MDM4|ORC1|TOP2A|STK33|E2F8|E2F7|EME1	-1.45691
		8	0	0	-4.82347	3.19031	GO:0007346	GO Biological Processes	regulation of mitotic cell cycle	-2.73745	1.62922	3.22064	24156	718	826	40	4.84262	0.746915	301|672|675|699|940|990|991|995|1019|1062|1869|1956|2146|2177|4194|4998|7015|7153|8328|9088|9212|9735|10403|10460|10537|11065|22974|27085|51203|51514|65975|79733|79998|80122|144455|146956|220042|286151|341019|494551	ANXA1|BRCA1|BRCA2|BUB1|CD28|CDC6|CDC20|CDC25C|CDK4|CENPE|E2F1|EGFR|EZH2|FANCD2|MDM4|ORC1|TERT|TOP2A|GFI1B|PKMYT1|AURKB|KNTC1|NDC80|TACC3|UBD|UBE2C|TPX2|MTBP|NUSAP1|DTL|STK33|E2F8|ANKRD53|MAP3K19|E2F7|EME1|DDIAS|FBXO43|DCDC1|WEE2	-1.31926
		8	0	0	-4.82347	3.19031	GO:0045931	GO Biological Processes	positive regulation of mitotic cell cycle	-2.66128	2.40837	3.46737	24156	170	826	14	1.69492	0.44913	301|675|940|990|995|1019|1956|7015|9212|10403|11065|27085|51203|51514	ANXA1|BRCA2|CD28|CDC6|CDC25C|CDK4|EGFR|TERT|AURKB|NDC80|UBE2C|MTBP|NUSAP1|DTL	-1.25727
		8	0	0	-4.82347	3.19031	GO:0044772	GO Biological Processes	mitotic cell cycle phase transition	-2.58287	1.67112	3.11886	24156	595	826	34	4.11622	0.691245	301|672|699|990|991|995|1019|1062|1869|1956|2146|2305|4171|4194|4998|5427|6241|7015|7298|8328|9088|9212|9735|9833|10403|10460|10537|11065|22974|27085|51514|57663|79733|144455	ANXA1|BRCA1|BUB1|CDC6|CDC20|CDC25C|CDK4|CENPE|E2F1|EGFR|EZH2|FOXM1|MCM2|MDM4|ORC1|POLE2|RRM2|TERT|TYMS|GFI1B|PKMYT1|AURKB|KNTC1|MELK|NDC80|TACC3|UBD|UBE2C|TPX2|MTBP|DTL|USP29|E2F8|E2F7	-1.19674
		8	0	0	-4.82347	3.19031	hsa04110	KEGG Pathway	Cell cycle	-2.44893	2.59427	3.349	24156	124	826	11	1.33172	0.398846	699|990|991|995|1019|1869|4171|4998|9088|10912|494551	BUB1|CDC6|CDC20|CDC25C|CDK4|E2F1|MCM2|ORC1|PKMYT1|GADD45G|WEE2	-1.09077
		8	0	0	-4.82347	3.19031	GO:0000082	GO Biological Processes	G1/S transition of mitotic cell cycle	-2.39365	1.97038	3.08417	24156	282	826	19	2.30024	0.521607	301|990|995|1019|1869|1956|2146|4171|4194|4998|5427|6241|7015|7298|8328|27085|57663|79733|144455	ANXA1|CDC6|CDC25C|CDK4|E2F1|EGFR|EZH2|MCM2|MDM4|ORC1|POLE2|RRM2|TERT|TYMS|GFI1B|MTBP|USP29|E2F8|E2F7	-1.04864
	meiotic cell cycle activities	5	1	1	-6.24563	4.96606	GO:0051321	GO Biological Processes	meiotic cell cycle	-6.24563	3.02932	6.08105	24156	251	826	26	3.1477	0.607521	675|699|991|995|2175|2177|3955|4439|7153|7516|8438|9156|10051|11105|23397|29893|55329|81930|83990|89765|146956|256126|286151|339345|494551|644186	BRCA2|BUB1|CDC20|CDC25C|FANCA|FANCD2|LFNG|MSH5|TOP2A|XRCC2|RAD54L|EXO1|SMC4|PRDM7|NCAPH|PSMC3IP|MNS1|KIF18A|BRIP1|RSPH1|EME1|SYCE2|FBXO43|NANOS2|WEE2|SYCE3	-4.32447
		5	0	0	-6.24563	4.96606	GO:0140013	GO Biological Processes	meiotic nuclear division	-5.52448	3.30447	5.78999	24156	177	826	20	2.42131	0.534826	675|699|991|2175|2177|4439|7153|8438|10051|11105|23397|29893|81930|83990|146956|256126|286151|339345|494551|644186	BRCA2|BUB1|CDC20|FANCA|FANCD2|MSH5|TOP2A|RAD54L|SMC4|PRDM7|NCAPH|PSMC3IP|KIF18A|BRIP1|EME1|SYCE2|FBXO43|NANOS2|WEE2|SYCE3	-3.67076
		5	0	0	-6.24563	4.96606	GO:1903046	GO Biological Processes	meiotic cell cycle process	-5.50464	3.18205	5.72676	24156	193	826	21	2.54237	0.547693	675|699|991|995|2175|2177|4439|7153|8438|10051|11105|23397|29893|81930|83990|146956|256126|286151|339345|494551|644186	BRCA2|BUB1|CDC20|CDC25C|FANCA|FANCD2|MSH5|TOP2A|RAD54L|SMC4|PRDM7|NCAPH|PSMC3IP|KIF18A|BRIP1|EME1|SYCE2|FBXO43|NANOS2|WEE2|SYCE3	-3.65536
		5	0	0	-6.24563	4.96606	GO:0007131	GO Biological Processes	reciprocal meiotic recombination	-4.15322	4.96606	5.43873	24156	53	826	9	1.08959	0.361212	2177|4439|7153|8438|11105|29893|83990|146956|644186	FANCD2|MSH5|TOP2A|RAD54L|PRDM7|PSMC3IP|BRIP1|EME1|SYCE3	-2.46454
		5	0	0	-6.24563	4.96606	GO:0035825	GO Biological Processes	homologous recombination	-4.08728	4.87409	5.36261	24156	54	826	9	1.08959	0.361212	2177|4439|7153|8438|11105|29893|83990|146956|644186	FANCD2|MSH5|TOP2A|RAD54L|PRDM7|PSMC3IP|BRIP1|EME1|SYCE3	-2.40164
		5	0	0	-6.24563	4.96606	GO:0061982	GO Biological Processes	meiosis I cell cycle process	-3.54886	3.11622	4.40925	24156	122	826	13	1.57385	0.433059	675|995|2177|4439|7153|8438|11105|29893|83990|146956|256126|494551|644186	BRCA2|CDC25C|FANCD2|MSH5|TOP2A|RAD54L|PRDM7|PSMC3IP|BRIP1|EME1|SYCE2|WEE2|SYCE3	-1.96141
		5	0	0	-6.24563	4.96606	GO:0007127	GO Biological Processes	meiosis I	-3.16946	2.99944	4.07924	24156	117	826	12	1.45278	0.416325	675|2177|4439|7153|8438|11105|29893|83990|146956|256126|494551|644186	BRCA2|FANCD2|MSH5|TOP2A|RAD54L|PRDM7|PSMC3IP|BRIP1|EME1|SYCE2|WEE2|SYCE3	-1.65678
		5	0	0	-6.24563	4.96606	GO:0045132	GO Biological Processes	meiotic chromosome segregation	-2.4051	2.89232	3.40297	24156	91	826	9	1.08959	0.361212	699|2177|7153|10051|23397|83990|146956|256126|644186	BUB1|FANCD2|TOP2A|SMC4|NCAPH|BRIP1|EME1|SYCE2|SYCE3	-1.05866
		5	0	0	-6.24563	4.96606	GO:0070192	GO Biological Processes	chromosome organization involved in meiotic cell cycle	-2.07227	3.01047	3.12383	24156	68	826	7	0.847458	0.318949	699|2177|10051|23397|83990|256126|644186	BUB1|FANCD2|SMC4|NCAPH|BRIP1|SYCE2|SYCE3	-0.807779
	DNA recombination and repair	15	1	1	-3.98049	6.74874	R-HSA-5693568	Reactome Gene Sets	Resolution of D-loop Structures through Holliday Junction Intermediates	-3.98049	6.20339	5.62813	24156	33	826	7	0.847458	0.318949	672|675|7516|9156|10635|83990|146956	BRCA1|BRCA2|XRCC2|EXO1|RAD51AP1|BRIP1|EME1	-1.41726
		15	0	0	-3.98049	6.74874	R-HSA-5693537	Reactome Gene Sets	Resolution of D-Loop Structures	-3.8933	6.02094	5.51257	24156	34	826	7	0.847458	0.318949	672|675|7516|9156|10635|83990|146956	BRCA1|BRCA2|XRCC2|EXO1|RAD51AP1|BRIP1|EME1	-1.36658
		15	0	0	-3.98049	6.74874	R-HSA-5693554	Reactome Gene Sets	Resolution of D-loop Structures through Synthesis-Dependent Strand Annealing (SDSA)	-3.69678	6.74874	5.51845	24156	26	826	6	0.726392	0.295469	672|675|7516|9156|10635|83990	BRCA1|BRCA2|XRCC2|EXO1|RAD51AP1|BRIP1	-1.21901
		15	0	0	-3.98049	6.74874	GO:0006310	GO Biological Processes	DNA recombination	-3.1929	2.15899	3.78799	24156	298	826	22	2.66344	0.560234	672|675|940|2177|3007|3009|3978|4171|4439|7153|7516|8438|8914|9156|10635|10721|11105|29893|83990|84296|146956|644186	BRCA1|BRCA2|CD28|FANCD2|H1-3|H1-5|LIG1|MCM2|MSH5|TOP2A|XRCC2|RAD54L|TIMELESS|EXO1|RAD51AP1|POLQ|PRDM7|PSMC3IP|BRIP1|GINS4|EME1|SYCE3	-0.899096
		15	0	0	-3.98049	6.74874	R-HSA-5693538	Reactome Gene Sets	Homology Directed Repair	-3.03493	2.75492	3.89014	24156	138	826	13	1.57385	0.433059	672|675|5427|7516|8345|8348|8363|8914|9156|10635|10721|83990|146956	BRCA1|BRCA2|POLE2|XRCC2|H2BC9|H2BC17|H4C11|TIMELESS|EXO1|RAD51AP1|POLQ|BRIP1|EME1	-0.811131
		15	0	0	-3.98049	6.74874	R-HSA-5693567	Reactome Gene Sets	HDR through Homologous Recombination (HRR) or Single Strand Annealing (SSA)	-2.71224	2.6586	3.59535	24156	132	826	12	1.45278	0.416325	672|675|5427|7516|8345|8348|8363|8914|9156|10635|83990|146956	BRCA1|BRCA2|POLE2|XRCC2|H2BC9|H2BC17|H4C11|TIMELESS|EXO1|RAD51AP1|BRIP1|EME1	-0.605868
		15	0	0	-3.98049	6.74874	R-HSA-5685942	Reactome Gene Sets	HDR through Homologous Recombination (HRR)	-2.70257	3.49189	3.8432	24156	67	826	8	0.968523	0.340762	672|675|5427|7516|9156|10635|83990|146956	BRCA1|BRCA2|POLE2|XRCC2|EXO1|RAD51AP1|BRIP1|EME1	-0.603574
		15	0	0	-3.98049	6.74874	hsa03460	KEGG Pathway	Fanconi anemia pathway	-2.63264	3.79096	3.86332	24156	54	826	7	0.847458	0.318949	672|675|2175|2177|55215|83990|146956	BRCA1|BRCA2|FANCA|FANCD2|FANCI|BRIP1|EME1	-0.551578
		15	0	0	-3.98049	6.74874	hsa03440	KEGG Pathway	Homologous recombination	-2.59512	4.27969	3.95473	24156	41	826	6	0.726392	0.295469	672|675|7516|8438|83990|146956	BRCA1|BRCA2|XRCC2|RAD54L|BRIP1|EME1	-0.528866
		15	0	0	-3.98049	6.74874	R-HSA-5693579	Reactome Gene Sets	Homologous DNA Pairing and Strand Exchange	-2.5407	4.17779	3.87839	24156	42	826	6	0.726392	0.295469	672|675|7516|9156|10635|83990	BRCA1|BRCA2|XRCC2|EXO1|RAD51AP1|BRIP1	-0.493437
	pre-replication and G1/S transition	17	1	1	-3.80884	21.9334	CORUM:2210	CORUM	BRCA1-IRIS-pre-replication complex	-3.80884	21.9334	7.87825	24156	4	826	3	0.363196	0.20931	672|990|4998	BRCA1|CDC6|ORC1	-2.16916
		17	0	0	-3.80884	21.9334	R-HSA-69205	Reactome Gene Sets	G1/S-Specific Transcription	-3.50822	6.26669	5.24677	24156	28	826	6	0.726392	0.295469	990|1869|4998|6241|7083|7298	CDC6|E2F1|ORC1|RRM2|TK1|TYMS	-1.93105
		17	0	0	-3.80884	21.9334	GO:0000083	GO Biological Processes	regulation of transcription involved in G1/S transition of mitotic cell cycle	-3.4202	6.0506	5.12066	24156	29	826	6	0.726392	0.295469	990|1869|4998|6241|7298|144455	CDC6|E2F1|ORC1|RRM2|TYMS|E2F7	-1.85849
		17	0	0	-3.80884	21.9334	M40	Canonical Pathways	PID E2F PATHWAY	-3.03333	3.55677	4.14474	24156	74	826	9	1.08959	0.361212	672|990|1869|4605|4998|6241|7083|7298|144455	BRCA1|CDC6|E2F1|MYBL2|ORC1|RRM2|TK1|TYMS|E2F7	-1.55244
		17	0	0	-3.80884	21.9334	R-HSA-68689	Reactome Gene Sets	CDC6 association with the ORC:origin complex	-2.27157	7.97579	4.35424	24156	11	826	3	0.363196	0.20931	990|1869|4998	CDC6|E2F1|ORC1	-0.963184
	chromosome condensation	19	1	1	-3.69302	17.5467	GO:0030261	GO Biological Processes	chromosome condensation	-3.69302	4.87409	5.05529	24156	48	826	8	0.968523	0.340762	3007|3009|7153|10051|23397|51203|64151|140836	H1-3|H1-5|TOP2A|SMC4|NCAPH|NUSAP1|NCAPG|BANF2	-2.07635
		19	0	0	-3.69302	17.5467	CORUM:10	CORUM	Condensin I complex	-3.42213	17.5467	6.96251	24156	5	826	3	0.363196	0.20931	10051|23397|64151	SMC4|NCAPH|NCAPG	-1.8589
		19	0	0	-3.69302	17.5467	CORUM:157	CORUM	Condensin I complex	-3.42213	17.5467	6.96251	24156	5	826	3	0.363196	0.20931	10051|23397|64151	SMC4|NCAPH|NCAPG	-1.8589
		19	0	0	-3.69302	17.5467	CORUM:167	CORUM	Condensin I complex	-3.42213	17.5467	6.96251	24156	5	826	3	0.363196	0.20931	10051|23397|64151	SMC4|NCAPH|NCAPG	-1.8589
		19	0	0	-3.69302	17.5467	CORUM:159	CORUM	Condensin I-PARP-1-XRCC1 complex	-2.90045	12.5334	5.74238	24156	7	826	3	0.363196	0.20931	10051|23397|64151	SMC4|NCAPH|NCAPG	-1.43928
		19	0	0	-3.69302	17.5467	GO:0007076	GO Biological Processes	mitotic chromosome condensation	-2.64541	6.88107	4.56412	24156	17	826	4	0.484262	0.241544	10051|23397|51203|64151	SMC4|NCAPH|NUSAP1|NCAPG	-1.24747
		19	0	0	-3.69302	17.5467	R-HSA-2514853	Reactome Gene Sets	Condensation of Prometaphase Chromosomes	-2.27157	7.97579	4.35424	24156	11	826	3	0.363196	0.20931	10051|23397|64151	SMC4|NCAPH|NCAPG	-0.963184
	DNA replication process	11	1	1	-4.2206	8.99832	GO:0006260	GO Biological Processes	DNA replication	-4.2206	2.4912	4.63642	24156	270	826	23	2.7845	0.572469	672|675|990|1956|3399|3978|4171|4998|5427|6241|8914|9156|9768|9837|10721|51514|79733|83990|84296|144455|146956|157570|389643	BRCA1|BRCA2|CDC6|EGFR|ID3|LIG1|MCM2|ORC1|POLE2|RRM2|TIMELESS|EXO1|PCLAF|GINS1|POLQ|DTL|E2F8|BRIP1|GINS4|E2F7|EME1|ESCO2|NUGGC	-2.52163
		11	0	0	-4.2206	8.99832	GO:0006261	GO Biological Processes	DNA-dependent DNA replication	-3.18449	2.72949	3.99798	24156	150	826	14	1.69492	0.44913	675|990|3978|4171|4998|5427|8914|9837|10721|79733|84296|144455|146956|389643	BRCA2|CDC6|LIG1|MCM2|ORC1|POLE2|TIMELESS|GINS1|POLQ|E2F8|GINS4|E2F7|EME1|NUGGC	-1.66891
		11	0	0	-4.2206	8.99832	GO:0001833	GO Biological Processes	inner cell mass cell proliferation	-3.12032	8.99832	5.42764	24156	13	826	4	0.484262	0.241544	675|9837|57167|84296	BRCA2|GINS1|SALL4|GINS4	-1.61746
		11	0	0	-4.2206	8.99832	GO:1902969	GO Biological Processes	mitotic DNA replication	-2.8632	7.79855	4.95587	24156	15	826	4	0.484262	0.241544	675|3978|4171|9837	BRCA2|LIG1|MCM2|GINS1	-1.41392
		11	0	0	-4.2206	8.99832	GO:0044786	GO Biological Processes	cell cycle DNA replication	-2.788	3.59933	3.94845	24156	65	826	8	0.968523	0.340762	675|3978|4171|5427|9837|79733|144455|389643	BRCA2|LIG1|MCM2|POLE2|GINS1|E2F8|E2F7|NUGGC	-1.35875
		11	0	0	-4.2206	8.99832	GO:0001832	GO Biological Processes	blastocyst growth	-2.37206	5.84891	4.0819	24156	20	826	4	0.484262	0.241544	675|9837|57167|84296	BRCA2|GINS1|SALL4|GINS4	-1.03204
		11	0	0	-4.2206	8.99832	R-HSA-176974	Reactome Gene Sets	Unwinding of DNA	-2.15771	7.31114	4.11462	24156	12	826	3	0.363196	0.20931	4171|9837|84296	MCM2|GINS1|GINS4	-0.873234
Extracellular matrix, cell communication, and immune related activities	cytokine receptors, peptide receptors, and leukocyte migration	9	1	1	-4.69372	3.96536	R-HSA-375276	Reactome Gene Sets	Peptide ligand-binding receptors	-4.69372	2.90991	5.11621	24156	201	826	20	2.42131	0.534826	301|1233|1236|1237|1910|2151|2359|3627|3792|4283|4828|4887|6019|6288|6368|6373|8862|10022|10850|57007	ANXA1|CCR4|CCR7|CCR8|EDNRB|F2RL2|FPR3|CXCL10|KEL|CXCL9|NMB|NPY2R|RLN2|SAA1|CCL23|CXCL11|APLN|INSL5|CCL27|ACKR3	-1.97729
		9	0	0	-4.69372	3.96536	R-HSA-500792	Reactome Gene Sets	GPCR ligand binding	-3.43068	1.94129	3.86495	24156	467	826	31	3.75303	0.661294	117|301|976|1233|1236|1237|1903|1910|2151|2359|2692|3375|3627|3792|4283|4828|4887|5028|6019|6288|6368|6373|6608|8862|9038|10022|10268|10850|51384|57007|80835	ADCYAP1R1|ANXA1|ADGRE5|CCR4|CCR7|CCR8|S1PR3|EDNRB|F2RL2|FPR3|GHRHR|IAPP|CXCL10|KEL|CXCL9|NMB|NPY2R|P2RY1|RLN2|SAA1|CCL23|CXCL11|SMO|APLN|TAAR5|INSL5|RAMP3|CCL27|WNT16|ACKR3|TAS1R1	-1.07288
		9	0	0	-4.69372	3.96536	R-HSA-380108	Reactome Gene Sets	Chemokine receptors bind chemokines	-3.0673	3.96536	4.291	24156	59	826	8	0.968523	0.340762	1233|1236|1237|3627|4283|6373|10850|57007	CCR4|CCR7|CCR8|CXCL10|CXCL9|CXCL11|CCL27|ACKR3	-0.831299
		9	0	0	-4.69372	3.96536	R-HSA-373076	Reactome Gene Sets	Class A/1 (Rhodopsin-like receptors)	-2.8852	2.00783	3.49517	24156	335	826	23	2.7845	0.572469	301|1233|1236|1237|1903|1910|2151|2359|3627|3792|4283|4828|4887|5028|6019|6288|6368|6373|8862|9038|10022|10850|57007	ANXA1|CCR4|CCR7|CCR8|S1PR3|EDNRB|F2RL2|FPR3|CXCL10|KEL|CXCL9|NMB|NPY2R|P2RY1|RLN2|SAA1|CCL23|CXCL11|APLN|TAAR5|INSL5|CCL27|ACKR3	-0.725495
		9	0	0	-4.69372	3.96536	hsa04060	KEGG Pathway	Cytokine-cytokine receptor interaction	-2.60042	2.05795	3.28936	24156	270	826	19	2.30024	0.521607	1233|1236|1237|1956|3574|3592|3627|4283|6368|6373|8200|8740|10850|11009|27190|55504|57007|58985|85480	CCR4|CCR7|CCR8|EGFR|IL7|IL12A|CXCL10|CXCL9|CCL23|CXCL11|GDF5|TNFSF14|CCL27|IL24|IL17B|TNFRSF19|ACKR3|IL22RA1|TSLP	-0.528954
		9	0	0	-4.69372	3.96536	GO:0050900	GO Biological Processes	leukocyte migration	-2.60009	1.74075	3.16219	24156	504	826	30	3.63196	0.650949	301|962|1236|1278|1803|1910|2302|2335|3162|3204|3592|3627|3673|3687|3929|4283|6288|6368|6373|7412|7441|7499|8740|10562|10850|11136|26228|50848|55423|257144	ANXA1|CD48|CCR7|COL1A2|DPP4|EDNRB|FOXJ1|FN1|HMOX1|HOXA7|IL12A|CXCL10|ITGA2|ITGAX|LBP|CXCL9|SAA1|CCL23|CXCL11|VCAM1|VPREB1|XG|TNFSF14|OLFM4|CCL27|SLC7A9|STAP1|F11R|SIRPG|GCSAM	-0.528954
		9	0	0	-4.69372	3.96536	GO:0002685	GO Biological Processes	regulation of leukocyte migration	-2.32145	2.13985	3.08388	24156	205	826	15	1.81598	0.464607	301|1236|1803|3162|3204|3592|3627|3673|3929|7499|8740|10562|10850|26228|257144	ANXA1|CCR7|DPP4|HMOX1|HOXA7|IL12A|CXCL10|ITGA2|LBP|XG|TNFSF14|OLFM4|CCL27|STAP1|GCSAM	-0.349555
		9	0	0	-4.69372	3.96536	GO:0072676	GO Biological Processes	lymphocyte migration	-2.1873	2.52108	3.08994	24156	116	826	10	1.21065	0.380518	1236|3627|6288|6368|6373|7499|8740|10850|50848|257144	CCR7|CXCL10|SAA1|CCL23|CXCL11|XG|TNFSF14|CCL27|F11R|GCSAM	-0.276435
		9	0	0	-4.69372	3.96536	GO:1990266	GO Biological Processes	neutrophil migration	-2.16161	2.49953	3.05934	24156	117	826	10	1.21065	0.380518	1236|1803|3627|3929|4283|6288|6368|6373|7499|10562	CCR7|DPP4|CXCL10|LBP|CXCL9|SAA1|CCL23|CXCL11|XG|OLFM4	-0.261851
		9	0	0	-4.69372	3.96536	GO:0097530	GO Biological Processes	granulocyte migration	-2.05743	2.29779	2.8977	24156	140	826	11	1.33172	0.398846	301|1236|1803|3627|3929|4283|6288|6368|6373|7499|10562	ANXA1|CCR7|DPP4|CXCL10|LBP|CXCL9|SAA1|CCL23|CXCL11|XG|OLFM4	-0.198123
	extracellular matrix	6	1	1	-5.4984	3.54479	M5884	Canonical Pathways	NABA CORE MATRISOME	-5.4984	2.76494	5.53868	24156	275	826	26	3.1477	0.607521	1278|1842|2331|2335|3371|3485|3486|4239|5549|7130|7148|7373|8076|8840|22798|63923|64100|83690|90187|146177|157869|163479|200403|255743|284217|340267	COL1A2|ECM2|FMOD|FN1|TNC|IGFBP2|IGFBP3|MFAP4|PRELP|TNFAIP6|TNXB|COL14A1|MFAP5|CCN4|LAMB4|TNN|ELSPBP1|CRISPLD1|EMILIN3|VWA3A|SBSPON|FNDC7|VWA3B|NPNT|LAMA1|COL28A1	-2.59426
		6	0	0	-5.4984	3.54479	M3008	Canonical Pathways	NABA ECM GLYCOPROTEINS	-5.39798	3.13334	5.64263	24156	196	826	21	2.54237	0.547693	1842|2335|3371|3485|3486|4239|7130|7148|8076|8840|22798|63923|64100|83690|90187|146177|157869|163479|200403|255743|284217	ECM2|FN1|TNC|IGFBP2|IGFBP3|MFAP4|TNFAIP6|TNXB|MFAP5|CCN4|LAMB4|TNN|ELSPBP1|CRISPLD1|EMILIN3|VWA3A|SBSPON|FNDC7|VWA3B|NPNT|LAMA1	-2.54127
		6	0	0	-5.4984	3.54479	GO:0043062	GO Biological Processes	extracellular structure organization	-4.84636	2.24958	4.91369	24156	429	826	33	3.99516	0.681434	341|822|1071|1278|1803|1842|1999|2331|2335|3371|3673|3681|3687|4239|4241|4547|5360|7148|7373|7412|7490|8076|8510|22798|50848|54507|56999|64386|151887|169611|255743|284217|340267	APOC1|CAPG|CETP|COL1A2|DPP4|ECM2|ELF3|FMOD|FN1|TNC|ITGA2|ITGAD|ITGAX|MFAP4|MELTF|MTTP|PLTP|TNXB|COL14A1|VCAM1|WT1|MFAP5|MMP23B|LAMB4|F11R|ADAMTSL4|ADAMTS9|MMP25|CCDC80|OLFML2A|NPNT|LAMA1|COL28A1	-2.09546
		6	0	0	-5.4984	3.54479	GO:0030198	GO Biological Processes	extracellular matrix organization	-4.41735	2.27371	4.66473	24156	373	826	29	3.5109	0.64041	822|1278|1803|1842|1999|2331|2335|3371|3673|3681|3687|4239|4241|7148|7373|7412|7490|8076|8510|22798|50848|54507|56999|64386|151887|169611|255743|284217|340267	CAPG|COL1A2|DPP4|ECM2|ELF3|FMOD|FN1|TNC|ITGA2|ITGAD|ITGAX|MFAP4|MELTF|TNXB|COL14A1|VCAM1|WT1|MFAP5|MMP23B|LAMB4|F11R|ADAMTSL4|ADAMTS9|MMP25|CCDC80|OLFML2A|NPNT|LAMA1|COL28A1	-1.761
		6	0	0	-5.4984	3.54479	R-HSA-3000178	Reactome Gene Sets	ECM proteoglycans	-2.94933	3.46317	4.04678	24156	76	826	9	1.08959	0.361212	1278|2331|2335|3371|3673|3687|7148|63923|284217	COL1A2|FMOD|FN1|TNC|ITGA2|ITGAX|TNXB|TNN|LAMA1	-0.74417
		6	0	0	-5.4984	3.54479	M18	Canonical Pathways	PID INTEGRIN1 PATHWAY	-2.74484	3.54479	3.89531	24156	66	826	8	0.968523	0.340762	1278|2335|3371|3673|5329|7412|255743|284217	COL1A2|FN1|TNC|ITGA2|PLAUR|VCAM1|NPNT|LAMA1	-0.629855
		6	0	0	-5.4984	3.54479	R-HSA-1474244	Reactome Gene Sets	Extracellular matrix organization	-2.42253	1.94316	3.09824	24156	301	826	20	2.42131	0.534826	1278|2331|2335|3371|3673|3681|3687|4239|7148|7373|7412|8076|8200|50848|56999|63923|64386|90187|284217|340267	COL1A2|FMOD|FN1|TNC|ITGA2|ITGAD|ITGAX|MFAP4|TNXB|COL14A1|VCAM1|MFAP5|GDF5|F11R|ADAMTS9|TNN|MMP25|EMILIN3|LAMA1|COL28A1	-0.406625
		6	0	0	-5.4984	3.54479	hsa04512	KEGG Pathway	ECM-receptor interaction	-2.15853	2.85313	3.16282	24156	82	826	8	0.968523	0.340762	1278|2335|3371|3673|7148|22798|63923|284217	COL1A2|FN1|TNC|ITGA2|TNXB|LAMB4|TNN|LAMA1	-0.261851
		6	0	0	-5.4984	3.54479	R-HSA-216083	Reactome Gene Sets	Integrin cell surface interactions	-2.06663	2.75243	3.04536	24156	85	826	8	0.968523	0.340762	1278|2335|3371|3673|3681|3687|7412|50848	COL1A2|FN1|TNC|ITGA2|ITGAD|ITGAX|VCAM1|F11R	-0.200845
	celluar response to inflamatory stimulus	14	1	1	-4.04679	2.48303	GO:0071396	GO Biological Processes	cellular response to lipid	-4.04679	1.899	4.25286	24156	616	826	40	4.84262	0.746915	301|358|672|834|941|1019|1594|1869|1910|1956|2692|3174|3199|3371|3399|3592|3627|3673|3779|3929|4057|4064|4283|4843|6373|6591|6608|7350|8431|8463|8626|8856|10268|11009|26228|55915|80380|81930|114769|389643	ANXA1|AQP1|BRCA1|CASP1|CD80|CDK4|CYP27B1|E2F1|EDNRB|EGFR|GHRHR|HNF4G|HOXA2|TNC|ID3|IL12A|CXCL10|ITGA2|KCNMB1|LBP|LTF|CD180|CXCL9|NOS2|CXCL11|SNAI2|SMO|UCP1|NR0B2|TEAD2|TP63|NR1I2|RAMP3|IL24|STAP1|LANCL2|PDCD1LG2|KIF18A|CARD16|NUGGC	-1.46805
		14	0	0	-4.04679	2.48303	GO:0009617	GO Biological Processes	response to bacterium	-3.96454	1.80522	4.1539	24156	729	826	45	5.44794	0.789699	54|131|496|722|761|834|941|1019|1118|1233|1236|1594|1910|2213|3240|3592|3620|3627|3929|4057|4064|4069|4283|4843|6373|7069|8856|11009|11238|23658|26228|55024|56169|56999|58985|79792|80380|84419|114769|115361|115362|151887|163351|388646|389643	ACP5|ADH7|ATP4B|C4BPA|CA3|CASP1|CD80|CDK4|CHIT1|CCR4|CCR7|CYP27B1|EDNRB|FCGR2B|HP|IL12A|IDO1|CXCL10|LBP|LTF|CD180|LYZ|CXCL9|NOS2|CXCL11|THRSP|NR1I2|IL24|CA5B|LSM5|STAP1|BANK1|GSDMC|ADAMTS9|IL22RA1|GSDMD|PDCD1LG2|C15orf48|CARD16|GBP4|GBP5|CCDC80|GBP6|GBP7|NUGGC	-1.41628
		14	0	0	-4.04679	2.48303	GO:0071219	GO Biological Processes	cellular response to molecule of bacterial origin	-3.54402	2.46954	4.16705	24156	225	826	19	2.30024	0.521607	834|941|1019|1910|2213|3592|3627|3929|4057|4064|4283|4843|6373|8856|11009|26228|80380|114769|389643	CASP1|CD80|CDK4|EDNRB|FCGR2B|IL12A|CXCL10|LBP|LTF|CD180|CXCL9|NOS2|CXCL11|NR1I2|IL24|STAP1|PDCD1LG2|CARD16|NUGGC	-1.12801
		14	0	0	-4.04679	2.48303	GO:0071222	GO Biological Processes	cellular response to lipopolysaccharide	-3.41718	2.48303	4.08089	24156	212	826	18	2.17918	0.50801	834|941|1019|1910|3592|3627|3929|4057|4064|4283|4843|6373|8856|11009|26228|80380|114769|389643	CASP1|CD80|CDK4|EDNRB|IL12A|CXCL10|LBP|LTF|CD180|CXCL9|NOS2|CXCL11|NR1I2|IL24|STAP1|PDCD1LG2|CARD16|NUGGC	-1.07288
		14	0	0	-4.04679	2.48303	GO:0071216	GO Biological Processes	cellular response to biotic stimulus	-3.41426	2.34896	4.02599	24156	249	826	20	2.42131	0.534826	834|941|1019|1910|2213|3592|3627|3929|4057|4064|4283|4843|6373|8856|11009|26228|80380|114769|146956|389643	CASP1|CD80|CDK4|EDNRB|FCGR2B|IL12A|CXCL10|LBP|LTF|CD180|CXCL9|NOS2|CXCL11|NR1I2|IL24|STAP1|PDCD1LG2|CARD16|EME1|NUGGC	-1.07288
		14	0	0	-4.04679	2.48303	GO:0002237	GO Biological Processes	response to molecule of bacterial origin	-2.84533	1.96053	3.44523	24156	358	826	24	2.90557	0.584417	54|496|834|941|1019|1236|1594|1910|2213|3592|3620|3627|3929|4057|4064|4283|4843|6373|8856|11009|26228|80380|114769|389643	ACP5|ATP4B|CASP1|CD80|CDK4|CCR7|CYP27B1|EDNRB|FCGR2B|IL12A|IDO1|CXCL10|LBP|LTF|CD180|CXCL9|NOS2|CXCL11|NR1I2|IL24|STAP1|PDCD1LG2|CARD16|NUGGC	-0.705205
		14	0	0	-4.04679	2.48303	GO:0032496	GO Biological Processes	response to lipopolysaccharide	-2.83461	1.99001	3.44892	24156	338	826	23	2.7845	0.572469	54|496|834|941|1019|1236|1594|1910|3592|3620|3627|3929|4057|4064|4283|4843|6373|8856|11009|26228|80380|114769|389643	ACP5|ATP4B|CASP1|CD80|CDK4|CCR7|CYP27B1|EDNRB|IL12A|IDO1|CXCL10|LBP|LTF|CD180|CXCL9|NOS2|CXCL11|NR1I2|IL24|STAP1|PDCD1LG2|CARD16|NUGGC	-0.697347
	matrix regulation and associated	20	1	1	-3.65008	2.0889	M5885	Canonical Pathways	NABA MATRISOME ASSOCIATED	-3.65008	1.74768	3.92207	24156	753	826	45	5.44794	0.789699	301|3574|3592|3627|3697|3700|4224|4283|4585|4909|5276|5623|5648|6274|6368|6373|7044|7047|8200|8510|8740|9333|10022|10850|11009|11167|23601|27190|27299|51384|54507|56999|64386|80332|83888|85329|135228|140862|142683|144568|145264|203100|283971|348174|497190	ANXA1|IL7|IL12A|CXCL10|ITIH1|ITIH4|MEP1A|CXCL9|MUC4|NTF4|SERPINI2|PSPN|MASP1|S100A3|CCL23|CXCL11|LEFTY2|TGM4|GDF5|MMP23B|TNFSF14|TGM5|INSL5|CCL27|IL24|FSTL1|CLEC5A|IL17B|ADAMDEC1|WNT16|ADAMTSL4|ADAMTS9|MMP25|ADAM33|FGFBP2|LGALS12|CD109|ISM1|ITLN2|A2ML1|SERPINA12|HTRA4|CLEC18C|CLEC18A|CLEC18B	-1.18831
		20	0	0	-3.65008	2.0889	M3468	Canonical Pathways	NABA ECM REGULATORS	-2.45062	2.0889	3.1765	24156	238	826	17	2.05811	0.494002	3697|3700|4224|5276|5648|7047|8510|9333|27299|54507|56999|64386|80332|135228|144568|145264|203100	ITIH1|ITIH4|MEP1A|SERPINI2|MASP1|TGM4|MMP23B|TGM5|ADAMDEC1|ADAMTSL4|ADAMTS9|MMP25|ADAM33|CD109|A2ML1|SERPINA12|HTRA4	-0.419863
	Formyl peptide receptors bind formyl peptides and many other ligands	13	1	1	-4.07001	14.6223	R-HSA-444473	Reactome Gene Sets	Formyl peptide receptors bind formyl peptides and many other ligands	-4.07001	14.6223	7.25087	24156	8	826	4	0.484262	0.241544	301|2359|6288|6368	ANXA1|FPR3|SAA1|CCL23	-2.38739
	interleukin-4 and interleukin-13 signalling	12	1	1	-4.08602	4.67913	R-HSA-6785807	Reactome Gene Sets	Interleukin-4 and Interleukin-13 signaling	-4.08602	3.52018	4.93901	24156	108	826	13	1.57385	0.433059	301|332|1278|2335|3162|3592|3687|3929|4843|6288|7291|7412|8651	ANXA1|BIRC5|COL1A2|FN1|HMOX1|IL12A|ITGAX|LBP|NOS2|SAA1|TWIST1|VCAM1|SOCS1	-2.40139
		12	0	0	-4.08602	4.67913	M118	Canonical Pathways	PID INTEGRIN A9B1 PATHWAY	-2.0139	4.67913	3.46309	24156	25	826	4	0.484262	0.241544	2335|3371|4843|7412	FN1|TNC|NOS2|VCAM1	-0.762845
	adaptive immune system and immunoregulatory interactions	18	1	1	-3.72085	3.07837	R-HSA-198933	Reactome Gene Sets	Immunoregulatory interactions between a Lymphoid and a non-Lymphoid cell	-3.72085	3.07837	4.52243	24156	133	826	14	1.69492	0.44913	909|911|1278|2213|6614|7412|11026|23547|27036|29990|57823|114836|146722|285852	CD1A|CD1C|COL1A2|FCGR2B|SIGLEC1|VCAM1|LILRA3|LILRA4|SIGLEC7|PILRB|SLAMF7|SLAMF6|CD300LF|TREML4	-2.09547
		18	0	0	-3.72085	3.07837	R-HSA-1280218	Reactome Gene Sets	Adaptive Immune System	-2.09323	1.50071	2.6391	24156	760	826	39	4.72155	0.737989	909|911|940|941|991|1062|1278|2213|3702|4688|6614|7412|8651|9398|10112|10293|10437|11004|11026|11065|11118|23480|23547|27036|29851|29990|50852|56992|57823|80380|81930|84790|89122|114836|115290|146722|151888|222235|285852	CD1A|CD1C|CD28|CD80|CDC20|CENPE|COL1A2|FCGR2B|ITK|NCF2|SIGLEC1|VCAM1|SOCS1|CD101|KIF20A|TRAIP|IFI30|KIF2C|LILRA3|UBE2C|BTN3A2|SEC61G|LILRA4|SIGLEC7|ICOS|PILRB|TRAT1|KIF15|SLAMF7|PDCD1LG2|KIF18A|TUBA1C|TRIM4|SLAMF6|FBXO17|CD300LF|BTLA|FBXL13|TREML4	-0.824888
Embryonic development	proximal/distal pattern formation, embryonic morphogenesis	7	1	1	-4.93057	7.97579	GO:0009954	GO Biological Processes	proximal/distal pattern formation	-4.93057	7.08959	6.58666	24156	33	826	8	0.968523	0.340762	2019|3205|3206|3207|3225|3227|8626|221833	EN1|HOXA9|HOXA10|HOXA11|HOXC9|HOXC11|TP63|SP8	-3.15179
		7	0	0	-4.93057	7.97579	GO:0035136	GO Biological Processes	forelimb morphogenesis	-3.36243	3.28381	4.57819	24156	41	2153	12	0.557362	0.160447	775|2019|3205|3207|4488|6469|6474|7291|8200|8626|342184|494470	CACNA1C|EN1|HOXA9|HOXA11|MSX2|SHH|SHOX2|TWIST1|GDF5|TP63|FMN1|RNF165	-1.99111
		7	0	0	-4.93057	7.97579	GO:0035115	GO Biological Processes	embryonic forelimb morphogenesis	-3.10304	5.31719	4.66959	24156	33	826	6	0.726392	0.295469	2019|3205|3207|6474|7291|8626	EN1|HOXA9|HOXA11|SHOX2|TWIST1|TP63	-1.60216
		7	0	0	-4.93057	7.97579	GO:0030326	GO Biological Processes	embryonic limb morphogenesis	-2.85563	2.76326	3.74876	24156	127	826	12	1.45278	0.416325	2019|3205|3206|3207|3227|6474|7291|8200|8626|9496|57167|221833	EN1|HOXA9|HOXA10|HOXA11|HOXC11|SHOX2|TWIST1|GDF5|TP63|TBX4|SALL4|SP8	-1.4081
		7	0	0	-4.93057	7.97579	GO:0035113	GO Biological Processes	embryonic appendage morphogenesis	-2.85563	2.76326	3.74876	24156	127	826	12	1.45278	0.416325	2019|3205|3206|3207|3227|6474|7291|8200|8626|9496|57167|221833	EN1|HOXA9|HOXA10|HOXA11|HOXC11|SHOX2|TWIST1|GDF5|TP63|TBX4|SALL4|SP8	-1.4081
		7	0	0	-4.93057	7.97579	GO:0060272	GO Biological Processes	embryonic skeletal joint morphogenesis	-2.27157	7.97579	4.35424	24156	11	826	3	0.363196	0.20931	3207|3227|6474	HOXA11|HOXC11|SHOX2	-0.963184
		7	0	0	-4.93057	7.97579	GO:0035107	GO Biological Processes	appendage morphogenesis	-2.25865	2.33956	3.0966	24156	150	826	12	1.45278	0.416325	2019|3205|3206|3207|3227|6474|7291|8200|8626|9496|57167|221833	EN1|HOXA9|HOXA10|HOXA11|HOXC11|SHOX2|TWIST1|GDF5|TP63|TBX4|SALL4|SP8	-0.95196
		7	0	0	-4.93057	7.97579	GO:0035108	GO Biological Processes	limb morphogenesis	-2.25865	2.33956	3.0966	24156	150	826	12	1.45278	0.416325	2019|3205|3206|3207|3227|6474|7291|8200|8626|9496|57167|221833	EN1|HOXA9|HOXA10|HOXA11|HOXC11|SHOX2|TWIST1|GDF5|TP63|TBX4|SALL4|SP8	-0.95196
		7	0	0	-4.93057	7.97579	GO:0048736	GO Biological Processes	appendage development	-2.03768	2.11211	2.81793	24156	180	826	13	1.57385	0.433059	2019|3205|3206|3207|3227|4223|6474|7291|8200|8626|9496|57167|221833	EN1|HOXA9|HOXA10|HOXA11|HOXC11|MEOX2|SHOX2|TWIST1|GDF5|TP63|TBX4|SALL4|SP8	-0.780401
		7	0	0	-4.93057	7.97579	GO:0060173	GO Biological Processes	limb development	-2.03768	2.11211	2.81793	24156	180	826	13	1.57385	0.433059	2019|3205|3206|3207|3227|4223|6474|7291|8200|8626|9496|57167|221833	EN1|HOXA9|HOXA10|HOXA11|HOXC11|MEOX2|SHOX2|TWIST1|GDF5|TP63|TBX4|SALL4|SP8	-0.780401
	anterior/posterior pattern specification, embryonic organ morphogenesis	3	1	1	-8.08105	5.17872	GO:0009952	GO Biological Processes	anterior/posterior pattern specification	-8.08105	3.62203	7.31743	24156	218	826	27	3.26877	0.618707	2019|2626|3199|3200|3201|3202|3203|3204|3205|3206|3207|3212|3213|3214|3217|3222|3225|3227|3955|4223|6608|7490|7516|9350|10683|23237|55502	EN1|GATA4|HOXA2|HOXA3|HOXA4|HOXA5|HOXA6|HOXA7|HOXA9|HOXA10|HOXA11|HOXB2|HOXB3|HOXB4|HOXB7|HOXC5|HOXC9|HOXC11|LFNG|MEOX2|SMO|WT1|XRCC2|CER1|DLL3|ARC|HES6	-5.98346
		3	0	0	-8.08105	5.17872	GO:0003002	GO Biological Processes	regionalization	-7.66742	2.89141	6.74554	24156	354	826	35	4.23729	0.700894	1482|2019|2302|2626|3199|3200|3201|3202|3203|3204|3205|3206|3207|3212|3213|3214|3217|3222|3225|3227|3237|3955|4223|4909|6608|7490|7516|8626|9350|10683|23237|55329|55502|63950|221833	NKX2-5|EN1|FOXJ1|GATA4|HOXA2|HOXA3|HOXA4|HOXA5|HOXA6|HOXA7|HOXA9|HOXA10|HOXA11|HOXB2|HOXB3|HOXB4|HOXB7|HOXC5|HOXC9|HOXC11|HOXD11|LFNG|MEOX2|NTF4|SMO|WT1|XRCC2|TP63|CER1|DLL3|ARC|MNS1|HES6|DMRTA2|SP8	-5.606
		3	0	0	-8.08105	5.17872	GO:0048704	GO Biological Processes	embryonic skeletal system morphogenesis	-7.59905	5.17872	7.71912	24156	96	826	17	2.05811	0.494002	3198|3199|3200|3201|3202|3203|3204|3205|3207|3212|3213|3214|3217|3225|3227|6474|7291	HOXA1|HOXA2|HOXA3|HOXA4|HOXA5|HOXA6|HOXA7|HOXA9|HOXA11|HOXB2|HOXB3|HOXB4|HOXB7|HOXC9|HOXC11|SHOX2|TWIST1	-5.5424
		3	0	0	-8.08105	5.17872	GO:0007389	GO Biological Processes	pattern specification process	-7.48166	2.62283	6.50895	24156	446	826	40	4.84262	0.746915	1482|2019|2302|2626|3199|3200|3201|3202|3203|3204|3205|3206|3207|3212|3213|3214|3217|3222|3225|3227|3237|3955|4223|4909|6608|7490|7516|8626|8701|9350|10683|23237|53820|55036|55329|55502|63950|220136|221833|388389	NKX2-5|EN1|FOXJ1|GATA4|HOXA2|HOXA3|HOXA4|HOXA5|HOXA6|HOXA7|HOXA9|HOXA10|HOXA11|HOXB2|HOXB3|HOXB4|HOXB7|HOXC5|HOXC9|HOXC11|HOXD11|LFNG|MEOX2|NTF4|SMO|WT1|XRCC2|TP63|DNAH11|CER1|DLL3|ARC|RIPPLY3|CCDC40|MNS1|HES6|DMRTA2|CFAP53|SP8|CCDC103	-5.43823
		3	0	0	-8.08105	5.17872	GO:0048706	GO Biological Processes	embryonic skeletal system development	-6.4223	4.11252	6.64345	24156	128	826	18	2.17918	0.50801	3198|3199|3200|3201|3202|3203|3204|3205|3207|3212|3213|3214|3217|3222|3225|3227|6474|7291	HOXA1|HOXA2|HOXA3|HOXA4|HOXA5|HOXA6|HOXA7|HOXA9|HOXA11|HOXB2|HOXB3|HOXB4|HOXB7|HOXC5|HOXC9|HOXC11|SHOX2|TWIST1	-4.47427
		3	0	0	-8.08105	5.17872	GO:0001501	GO Biological Processes	skeletal system development	-3.769	1.63311	4.60563	24156	529	2153	77	3.57641	0.400215	54|176|651|653|656|1044|1101|1278|1305|1310|2019|2134|2254|2658|2662|3198|3199|3200|3201|3202|3203|3204|3205|3206|3207|3209|3212|3213|3214|3217|3222|3225|3227|3975|4017|4057|4146|4488|4883|5075|5081|5156|5212|5549|6422|6469|6473|6474|6591|6939|7092|7291|7298|7373|7477|7480|8200|8626|8840|9350|9496|10234|10683|23508|55294|55512|56243|56603|57453|59338|64131|81029|134701|144347|221044|342184|392255	ACP5|ACAN|BMP3|BMP5|BMP8B|CDX1|CHAD|COL1A2|COL13A1|COL19A1|EN1|EXTL1|FGF9|GDF2|GDF10|HOXA1|HOXA2|HOXA3|HOXA4|HOXA5|HOXA6|HOXA7|HOXA9|HOXA10|HOXA11|HOXA13|HOXB2|HOXB3|HOXB4|HOXB7|HOXC5|HOXC9|HOXC11|LHX1|LOXL2|LTF|MATN1|MSX2|NPR3|PAX1|PAX7|PDGFRA|VIT|PRELP|SFRP1|SHH|SHOX|SHOX2|SNAI2|TCF15|TLL1|TWIST1|TYMS|COL14A1|WNT7B|WNT10B|GDF5|TP63|CCN4|CER1|TBX4|LRRC17|DLL3|TTC9|FBXW7|SMPD3|KIAA1217|CYP26B1|DS…	-2.92875
		3	0	0	-8.08105	5.17872	GO:0048562	GO Biological Processes	embryonic organ morphogenesis	-4.82041	2.53453	5.03237	24156	300	826	26	3.1477	0.607521	1482|2626|3198|3199|3200|3201|3202|3203|3204|3205|3207|3212|3213|3214|3217|3225|3227|5456|6474|6608|7291|8463|8820|51384|55036|388389	NKX2-5|GATA4|HOXA1|HOXA2|HOXA3|HOXA4|HOXA5|HOXA6|HOXA7|HOXA9|HOXA11|HOXB2|HOXB3|HOXB4|HOXB7|HOXC9|HOXC11|POU3F4|SHOX2|SMO|TWIST1|TEAD2|HESX1|WNT16|CCDC40|CCDC103	-3.05153
		3	0	0	-8.08105	5.17872	GO:0048705	GO Biological Processes	skeletal system morphogenesis	-4.54186	1.96345	4.69217	24156	240	2153	42	1.95077	0.298059	54|176|1044|1101|1305|3198|3199|3200|3201|3202|3203|3204|3205|3207|3212|3213|3214|3217|3225|3227|3975|4057|4146|4488|5075|5156|5212|6422|6474|6939|7291|7373|7480|9350|9496|55512|56603|57453|59338|134701|144347|342184	ACP5|ACAN|CDX1|CHAD|COL13A1|HOXA1|HOXA2|HOXA3|HOXA4|HOXA5|HOXA6|HOXA7|HOXA9|HOXA11|HOXB2|HOXB3|HOXB4|HOXB7|HOXC9|HOXC11|LHX1|LTF|MATN1|MSX2|PAX1|PDGFRA|VIT|SFRP1|SHOX2|TCF15|TWIST1|COL14A1|WNT10B|CER1|TBX4|SMPD3|CYP26B1|DSCAML1|PLEKHA1|RIPPLY2|RFLNA|FMN1	-2.80091
		3	0	0	-8.08105	5.17872	GO:0048598	GO Biological Processes	embryonic morphogenesis	-4.62999	1.99838	4.65968	24156	600	826	41	4.96368	0.755713	1482|2001|2019|2335|2626|3198|3199|3200|3201|3202|3203|3204|3205|3206|3207|3212|3213|3214|3217|3225|3227|3673|5456|6474|6608|7291|8200|8463|8626|8820|8862|9350|9496|10586|51384|55036|57045|57167|83881|221833|388389	NKX2-5|ELF5|EN1|FN1|GATA4|HOXA1|HOXA2|HOXA3|HOXA4|HOXA5|HOXA6|HOXA7|HOXA9|HOXA10|HOXA11|HOXB2|HOXB3|HOXB4|HOXB7|HOXC9|HOXC11|ITGA2|POU3F4|SHOX2|SMO|TWIST1|GDF5|TEAD2|TP63|HESX1|APLN|CER1|TBX4|MAB21L2|WNT16|CCDC40|TWSG1|SALL4|MIXL1|SP8|CCDC103	-2.87673
		3	0	0	-8.08105	5.17872	GO:0048568	GO Biological Processes	embryonic organ development	-4.52619	2.1687	4.68213	24156	445	826	33	3.99516	0.681434	1482|1956|2019|2626|3198|3199|3200|3201|3202|3203|3204|3205|3207|3212|3213|3214|3217|3225|3227|3399|5456|6474|6608|7291|8463|8820|10848|51294|51384|55036|79733|144455|388389	NKX2-5|EGFR|EN1|GATA4|HOXA1|HOXA2|HOXA3|HOXA4|HOXA5|HOXA6|HOXA7|HOXA9|HOXA11|HOXB2|HOXB3|HOXB4|HOXB7|HOXC9|HOXC11|ID3|POU3F4|SHOX2|SMO|TWIST1|TEAD2|HESX1|PPP1R13L|PCDH12|WNT16|CCDC40|E2F8|E2F7|CCDC103	-2.78572
	gamete generation	10	1	1	-4.3452	1.87465	GO:0007276	GO Biological Processes	gamete generation	-4.3452	1.87465	4.42518	24156	702	826	45	5.44794	0.789699	117|675|1082|1811|1869|2175|2177|2302|3205|3206|3207|4117|5990|7130|7153|7490|8626|23397|26664|27136|53340|55329|55723|64100|78995|79846|79989|80217|80336|81930|83990|84073|84223|89765|94027|117144|125972|136332|144535|149685|285335|339345|494551|644186|100125288	ADCYAP1R1|BRCA2|CGB3|SLC26A3|E2F1|FANCA|FANCD2|FOXJ1|HOXA9|HOXA10|HOXA11|MAK|RFX2|TNFAIP6|TOP2A|WT1|TP63|NCAPH|OR7C1|MORC1|SPA17|MNS1|ASF1B|ELSPBP1|HROB|CFAP69|TTC26|CFAP43|PABPC1L|KIF18A|BRIP1|MYCBPAP|IQCG|RSPH1|CGB7|CATSPER1|CALR3|LRGUK|CFAP54|ADIG|SLC9C1|NANOS2|WEE2|SYCE3|ZGLP1	-2.6314
		10	0	0	-4.3452	1.87465	GO:0048232	GO Biological Processes	male gamete generation	-3.5157	1.8568	3.88464	24156	567	826	36	4.35835	0.710387	117|675|1811|1869|2175|2302|3205|3206|3207|4117|5990|8626|26664|27136|53340|55329|55723|64100|78995|79846|79989|80217|81930|83990|84073|84223|89765|117144|125972|136332|144535|149685|285335|339345|644186|100125288	ADCYAP1R1|BRCA2|SLC26A3|E2F1|FANCA|FOXJ1|HOXA9|HOXA10|HOXA11|MAK|RFX2|TP63|OR7C1|MORC1|SPA17|MNS1|ASF1B|ELSPBP1|HROB|CFAP69|TTC26|CFAP43|KIF18A|BRIP1|MYCBPAP|IQCG|RSPH1|CATSPER1|CALR3|LRGUK|CFAP54|ADIG|SLC9C1|NANOS2|SYCE3|ZGLP1	-1.93696
		10	0	0	-4.3452	1.87465	GO:0007283	GO Biological Processes	spermatogenesis	-2.89798	1.7643	3.40215	24156	547	826	33	3.99516	0.681434	117|675|1811|1869|2302|3205|3206|3207|4117|5990|8626|26664|27136|53340|55329|55723|64100|79846|79989|80217|83990|84073|84223|89765|117144|125972|136332|144535|149685|285335|339345|644186|100125288	ADCYAP1R1|BRCA2|SLC26A3|E2F1|FOXJ1|HOXA9|HOXA10|HOXA11|MAK|RFX2|TP63|OR7C1|MORC1|SPA17|MNS1|ASF1B|ELSPBP1|CFAP69|TTC26|CFAP43|BRIP1|MYCBPAP|IQCG|RSPH1|CATSPER1|CALR3|LRGUK|CFAP54|ADIG|SLC9C1|NANOS2|SYCE3|ZGLP1	-1.43801

## Sheet: Sheet2
_MEMBER_Down	_MEMBER_Up	_LogP_Down	_LogP_Up	GO	_PATTERN_	_RANK_	GiniIndex	#GeneInGO	#GeneInGOAndHitList	#GeneInHitList	#TotalGeneInLibrary	%InGO	Category	CategoryID	Description	Enrichment	GeneID	Hits	Log(q-value)	LogP	STDV %InGO	Z-score	EvidenceCutoff	GROUP_ID	FirstInGroupByEnrichment	FirstInGroupByLogP	BestLogPInGroup	BestEnrichmentInGroup	URL
0	1	0	-6.42323	GO:0060294	M01	1	0	22	8	826	24156	0.968523	GO Biological Processes	19	cilium movement involved in cell motility	10.6344	80217|81492|83659|117144|126820|144535|246176|345895	CFAP43|RSPH6A|TEKT1|CATSPER1|WDR63|CFAP54|GAS2L2|RSPH4A	-4.47427	-6.42323	0.340762	8.50661	0	49	1	1	-6.42323	10.6344
0	1	0	-5.82756	GO:0001539	M01	1	0	34	9	826	24156	1.08959	GO Biological Processes	19	cilium or flagellum-dependent cell motility	7.7412	80217|81492|83659|85478|117144|126820|144535|246176|345895	CFAP43|RSPH6A|TEKT1|CCDC65|CATSPER1|WDR63|CFAP54|GAS2L2|RSPH4A	-3.94778	-5.82756	0.361212	7.40127	0	49	0	0	-6.42323	10.6344
0	1	0	-5.82756	GO:0060285	M01	1	0	34	9	826	24156	1.08959	GO Biological Processes	19	cilium-dependent cell motility	7.7412	80217|81492|83659|85478|117144|126820|144535|246176|345895	CFAP43|RSPH6A|TEKT1|CCDC65|CATSPER1|WDR63|CFAP54|GAS2L2|RSPH4A	-3.94778	-5.82756	0.361212	7.40127	0	49	0	0	-6.42323	10.6344
0	1	0	-3.83175	GO:0003352	M01	1	0	16	5	826	24156	0.605327	GO Biological Processes	19	regulation of cilium movement	9.13892	8701|55036|85478|117144|246176	DNAH11|CCDC40|CCDC65|CATSPER1|GAS2L2	-2.18751	-3.83175	0.26989	6.12766	0	107	1	1	-3.83175	11.6978
0	1	0	-3.61674	GO:0060287	M01	1	0	10	4	826	24156	0.484262	GO Biological Processes	19	epithelial cilium movement involved in determination of left/right asymmetry	11.6978	8701|55036|220136|388389	DNAH11|CCDC40|CFAP53|CCDC103	-2.01028	-3.61674	0.241544	6.36662	0	107	0	0	-3.83175	11.6978
0	1	0	-3.56212	GO:0030317	M01	1	0	91	11	826	24156	1.33172	GO Biological Processes	19	flagellated sperm motility	3.53506	5360|8701|55036|79846|80217|84223|84229|117144|139212|164395|285335	PLTP|DNAH11|CCDC40|CFAP69|CFAP43|IQCG|DRC7|CATSPER1|DNAAF6|TTLL9|SLC9C1	-1.96511	-3.56212	0.398846	4.55881	0	107	0	0	-3.83175	11.6978
0	1	0	-3.56212	GO:0097722	M01	1	0	91	11	826	24156	1.33172	GO Biological Processes	19	sperm motility	3.53506	5360|8701|55036|79846|80217|84223|84229|117144|139212|164395|285335	PLTP|DNAH11|CCDC40|CFAP69|CFAP43|IQCG|DRC7|CATSPER1|DNAAF6|TTLL9|SLC9C1	-1.96511	-3.56212	0.398846	4.55881	0	107	0	0	-3.83175	11.6978
0	1	0	-3.26815	GO:0003356	M01	1	0	12	4	826	24156	0.484262	GO Biological Processes	19	regulation of cilium beat frequency	9.74818	8701|55036|117144|246176	DNAH11|CCDC40|CATSPER1|GAS2L2	-1.73508	-3.26815	0.241544	5.70348	0	107	0	0	-3.83175	11.6978
0	1	0	-2.94223	GO:0003351	M01	1	0	24	5	826	24156	0.605327	GO Biological Processes	19	epithelial cilium movement	6.09262	8701|53340|55036|220136|388389	DNAH11|SPA17|CCDC40|CFAP53|CCDC103	-1.47192	-2.94223	0.26989	4.69663	0	107	0	0	-3.83175	11.6978
0	1	0	-2.49032	GO:0060632	M01	1	0	30	5	826	24156	0.605327	GO Biological Processes	19	regulation of microtubule-based movement	4.87409	8701|55036|85478|117144|246176	DNAH11|CCDC40|CCDC65|CATSPER1|GAS2L2	-1.12738	-2.49032	0.26989	3.99507	0	107	0	0	-3.83175	11.6978
0	1	0	-16.9429	GO:0003341	M01	1	0	73	24	826	24156	2.90557	GO Biological Processes	19	cilium movement	9.61465	1770|8701|26074|51364|53340|55036|79819|80217|81492|83659|85478|89876|117144|126820|139212|144535|154313|200373|220136|246176|345895|348807|387885|388389	DNAH9|DNAH11|CFAP61|ZMYND10|SPA17|CCDC40|WDR78|CFAP43|RSPH6A|TEKT1|CCDC65|CFAP91|CATSPER1|WDR63|DNAAF6|CFAP54|CFAP206|CFAP221|CFAP53|GAS2L2|RSPH4A|CFAP100|CFAP73|CCDC103	-14.2035	-16.9429	0.584417	13.8701	0	13	1	1	-16.9429	12.5334
0	1	0	-12.771	GO:0035082	M01	1	0	63	19	826	24156	2.30024	GO Biological Processes	19	axoneme assembly	8.81979	6674|51364|55036|79864|79989|80217|81492|84223|85478|89765|126820|136332|139212|154313|345895|348807|352909|387885|388389	SPAG1|ZMYND10|CCDC40|JHY|TTC26|CFAP43|RSPH6A|IQCG|CCDC65|RSPH1|WDR63|LRGUK|DNAAF6|CFAP206|RSPH4A|CFAP100|DNAAF3|CFAP73|CCDC103	-10.278	-12.771	0.521607	11.6938	0	13	0	0	-16.9429	12.5334
0	1	0	-11.1469	GO:0001578	M01	1	0	95	21	826	24156	2.54237	GO Biological Processes	19	microtubule bundle formation	6.46459	6674|10112|51364|55036|79864|79989|80217|81492|84223|85478|89765|126820|136332|139212|154313|246176|345895|348807|352909|387885|388389	SPAG1|KIF20A|ZMYND10|CCDC40|JHY|TTC26|CFAP43|RSPH6A|IQCG|CCDC65|RSPH1|WDR63|LRGUK|DNAAF6|CFAP206|GAS2L2|RSPH4A|CFAP100|DNAAF3|CFAP73|CCDC103	-8.81452	-11.1469	0.547693	10.0415	0	13	0	0	-16.9429	12.5334
0	1	0	-10.0539	GO:0007018	M01	1	0	288	35	826	24156	4.23729	GO Biological Processes	19	microtubule-based movement	3.55403	1062|1770|4117|8701|10112|11004|26074|51364|53340|55036|56992|79819|79989|80217|81492|81930|83657|83659|85478|89876|117144|126820|139212|144535|150082|154313|200373|201625|220136|246176|345895|347240|348807|387885|388389	CENPE|DNAH9|MAK|DNAH11|KIF20A|KIF2C|CFAP61|ZMYND10|SPA17|CCDC40|KIF15|WDR78|TTC26|CFAP43|RSPH6A|KIF18A|DYNLRB2|TEKT1|CCDC65|CFAP91|CATSPER1|WDR63|DNAAF6|CFAP54|LCA5L|CFAP206|CFAP221|DNAH12|CFAP53|GAS2L2|RSPH4A|KIF24|CFAP100|CFAP73|CCDC103	-7.79923	-10.0539	0.700894	8.20445	0	13	0	0	-16.9429	12.5334
0	1	0	-8.64902	GO:0007017	M01	1	0	784	61	826	24156	7.38499	GO Biological Processes	19	microtubule-based process	2.27541	332|672|675|991|1058|1062|1770|4117|4605|6674|7516|8701|9212|9768|10112|10403|10460|11004|22974|25876|26074|51203|51364|53340|55036|56992|79819|79864|79989|79998|80217|81492|81930|83657|83659|84223|84790|85478|89765|89876|117144|126820|136332|139212|144535|150082|154313|200373|201625|220134|220136|221150|246176|283726|284403|345895|347240|348807|352909|387885|388389	BIRC5|BRCA1|BRCA2|CDC20|CENPA|CENPE|DNAH9|MAK|MYBL2|SPAG1|XRCC2|DNAH11|AURKB|PCLAF|KIF20A|NDC80|TACC3|KIF2C|TPX2|SPEF1|CFAP61|NUSAP1|ZMYND10|SPA17|CCDC40|KIF15|WDR78|JHY|TTC26|ANKRD53|CFAP43|RSPH6A|KIF18A|DYNLRB2|TEKT1|IQCG|TUBA1C|CCDC65|RSPH1|CFAP91|CATSPER1|WDR63|LRGUK|DNAAF6|CFAP54|LCA5L|CFAP206|CFAP221|DNAH12|SKA1|CFAP53|SKA3|GAS2L2|SAXO2|WDR62|RSPH4A|KIF24|CFAP100|DNAAF3|CFAP73|CCDC103	-6.51744	-8.64902	0.909967	6.83116	0	13	0	0	-16.9429	12.5334
0	1	0	-7.47604	GO:0070286	M01	1	0	30	10	826	24156	1.21065	GO Biological Processes	19	axonemal dynein complex assembly	9.74818	6674|51364|55036|85478|126820|139212|348807|352909|387885|388389	SPAG1|ZMYND10|CCDC40|CCDC65|WDR63|DNAAF6|CFAP100|DNAAF3|CFAP73|CCDC103	-5.43728	-7.47604	0.380518	9.02136	0	13	0	0	-16.9429	12.5334
0	1	0	-6.38678	GO:0000226	M01	1	0	585	45	826	24156	5.44794	GO Biological Processes	19	microtubule cytoskeleton organization	2.24958	332|672|675|991|1058|1062|4605|6674|7516|9212|9768|10112|10403|10460|11004|22974|25876|51203|51364|55036|79864|79989|79998|80217|81492|81930|84223|84790|85478|89765|126820|136332|139212|154313|220134|221150|246176|283726|284403|345895|347240|348807|352909|387885|388389	BIRC5|BRCA1|BRCA2|CDC20|CENPA|CENPE|MYBL2|SPAG1|XRCC2|AURKB|PCLAF|KIF20A|NDC80|TACC3|KIF2C|TPX2|SPEF1|NUSAP1|ZMYND10|CCDC40|JHY|TTC26|ANKRD53|CFAP43|RSPH6A|KIF18A|IQCG|TUBA1C|CCDC65|RSPH1|WDR63|LRGUK|DNAAF6|CFAP206|SKA1|SKA3|GAS2L2|SAXO2|WDR62|RSPH4A|KIF24|CFAP100|DNAAF3|CFAP73|CCDC103	-4.44607	-6.38678	0.789699	5.75691	0	13	0	0	-16.9429	12.5334
0	1	0	-5.7029	GO:0044782	M01	1	0	409	34	826	24156	4.11622	GO Biological Processes	19	cilium organization	2.43109	2302|4117|5990|6674|10677|26074|51364|51473|55036|55329|79864|79989|80217|81492|83657|83659|84223|85478|89765|126820|136332|139212|144535|150082|154313|154865|200373|220136|345895|347240|348807|352909|387885|388389	FOXJ1|MAK|RFX2|SPAG1|AVIL|CFAP61|ZMYND10|DCDC2|CCDC40|MNS1|JHY|TTC26|CFAP43|RSPH6A|DYNLRB2|TEKT1|IQCG|CCDC65|RSPH1|WDR63|LRGUK|DNAAF6|CFAP54|LCA5L|CFAP206|IQUB|CFAP221|CFAP53|RSPH4A|KIF24|CFAP100|DNAAF3|CFAP73|CCDC103	-3.83096	-5.7029	0.691245	5.49237	0	13	0	0	-16.9429	12.5334
0	1	0	-5.42875	GO:0036159	M01	1	0	14	6	826	24156	0.726392	GO Biological Processes	19	inner dynein arm assembly	12.5334	51364|55036|126820|348807|387885|388389	ZMYND10|CCDC40|WDR63|CFAP100|CFAP73|CCDC103	-3.59109	-5.42875	0.295469	8.12213	0	13	0	0	-16.9429	12.5334
0	1	0	-5.2632	GO:0060271	M01	1	0	391	32	826	24156	3.87409	GO Biological Processes	19	cilium assembly	2.39342	2302|4117|5990|6674|10677|51364|51473|55036|55329|79864|79989|80217|81492|83657|83659|84223|85478|89765|126820|136332|139212|144535|154313|154865|200373|220136|345895|347240|348807|352909|387885|388389	FOXJ1|MAK|RFX2|SPAG1|AVIL|ZMYND10|DCDC2|CCDC40|MNS1|JHY|TTC26|CFAP43|RSPH6A|DYNLRB2|TEKT1|IQCG|CCDC65|RSPH1|WDR63|LRGUK|DNAAF6|CFAP54|CFAP206|IQUB|CFAP221|CFAP53|RSPH4A|KIF24|CFAP100|DNAAF3|CFAP73|CCDC103	-3.45195	-5.2632	0.671452	5.22681	0	13	0	0	-16.9429	12.5334

## Sheet: Sheet3
GROUP_ID	FirstInGroupByEnrichment	FirstInGroupByLogP	BestLogPInGroup	BestEnrichmentInGroup	GO	Category	Description	LogP	Enrichment	Z-score	#TotalGeneInLibrary	#GeneInGO	#GeneInHitList	#GeneInGOAndHitList	%InGO	STDV %InGO	GeneID	Hits	Log(q-value)
					GO:0060294	GO Biological Processes		-6.42323
					GO:0001539	GO Biological Processes		-5.82756
					GO:0060285	GO Biological Processes		-5.82756
					GO:0003352	GO Biological Processes		-3.83175
					GO:0060287	GO Biological Processes		-3.61674
					GO:0030317	GO Biological Processes		-3.56212
					GO:0097722	GO Biological Processes		-3.56212
					GO:0003356	GO Biological Processes		-3.26815
					GO:0003351	GO Biological Processes		-2.94223
					GO:0060632	GO Biological Processes		-2.49032
					GO:0003341	GO Biological Processes		-16.9429
					GO:0035082	GO Biological Processes		-12.771
					GO:0001578	GO Biological Processes		-11.1469
					GO:0007018	GO Biological Processes		-10.0539
					GO:0007017	GO Biological Processes		-8.64902
					GO:0070286	GO Biological Processes		-7.47604
					GO:0000226	GO Biological Processes		-6.38678
					GO:0044782	GO Biological Processes		-5.7029
					GO:0036159	GO Biological Processes		-5.42875
					GO:0060271	GO Biological Processes		-5.2632
