# Supplementary material for: Transcriptional Characteristics of IDH-Wild Type Glioma Subgroups Highlight the Biological Processes Underlying Heterogeneity of IDH-Wild Type WHO Grade IV Gliomas
Source: Front Cell Dev Biol. 2020 Oct 22;8:580464. doi: 10.3389/fcell.2020.580464 (PMC7642517; doi:10.3389/fcell.2020.580464)
Supplement: Supplementary Table 1 — Distribution of clinicopathological features in TCGA and CGGA databases. [file Data_Sheet_1.ZIP › Supplementary Table 7 characteristics of genes upregulated in GBM (group B vs C).xlsx]

## Sheet: Sheet1
Classification	group in classification	GROUP_ID	FirstInGroupByEnrichment	FirstInGroupByLogP	BestLogPInGroup	BestEnrichmentInGroup	GO	Category	Description	LogP	Enrichment	Z-score	#TotalGeneInLibrary	#GeneInGO	#GeneInHitList	#GeneInGOAndHitList	%InGO	STDV %InGO	GeneID	Hits	Log(q-value)
Immune cells activation	immue cells activation	1	1	1	-17.3843	3.82124	GO:0002274	GO Biological Processes	myeloid leukocyte activation	-17.3843	3.42909	10.8805	24156	656	698	65	9.31232	1.09996	101|290|566|820|929|932|948|1084|1088|1116|1265|1437|1669|1675|1907|1915|1991|2213|2215|2357|2358|3043|3101|3576|3577|3586|3929|3934|3958|4057|4282|4311|4317|4318|4878|5004|5265|5473|5478|5553|5657|5806|6036|6037|6279|6280|6283|6286|6590|6947|7057|8673|10135|10537|10549|11026|11326|53831|56729|57126|116844|124912|199675|338339|728358	ADAM8|ANPEP|AZU1|CAMP|CD14|MS4A3|CD36|CEACAM3|CEACAM8|CHI3L1|CNN2|CSF2|DEFA4|CFD|EDN2|EEF1A1|ELANE|FCGR2B|FCGR3B|FPR1|FPR2|HBB|HK3|CXCL8|CXCR1|IL10|LBP|LCN2|LGALS3|LTF|MIF|MME|MMP8|MMP9|NPPA|ORM1|SERPINA1|PPBP|PPIA|PRG2|PRTN3|PTX3|RNASE2|RNASE3|S100A8|S100A9|S100A12|S100P|SLPI|TCN1|THBS1|VAMP8|NAMPT|UBD|PRDX4|LILRA3|VSIG4|GPR84|RETN|CD177|LRG1|SPACA3|MCEMP1|CLEC4D|DEFA1B	-14.9344
		1	0	0	-17.3843	3.82124	GO:0042119	GO Biological Processes	neutrophil activation	-16.7048	3.79922	10.9215	24156	501	698	55	7.87966	1.01977	101|290|566|820|929|932|948|1084|1088|1116|1265|1669|1675|1915|1991|2213|2215|2357|2358|3043|3101|3576|3577|3934|3958|4057|4282|4311|4317|4318|5004|5265|5473|5478|5553|5657|5806|6036|6037|6279|6280|6283|6286|6590|6947|8673|10549|11026|53831|56729|57126|116844|199675|338339|728358	ADAM8|ANPEP|AZU1|CAMP|CD14|MS4A3|CD36|CEACAM3|CEACAM8|CHI3L1|CNN2|DEFA4|CFD|EEF1A1|ELANE|FCGR2B|FCGR3B|FPR1|FPR2|HBB|HK3|CXCL8|CXCR1|LCN2|LGALS3|LTF|MIF|MME|MMP8|MMP9|ORM1|SERPINA1|PPBP|PPIA|PRG2|PRTN3|PTX3|RNASE2|RNASE3|S100A8|S100A9|S100A12|S100P|SLPI|TCN1|VAMP8|PRDX4|LILRA3|GPR84|RETN|CD177|LRG1|MCEMP1|CLEC4D|DEFA1B	-14.2995
		1	0	0	-17.3843	3.82124	GO:0036230	GO Biological Processes	granulocyte activation	-16.4742	3.75426	10.8116	24156	507	698	55	7.87966	1.01977	101|290|566|820|929|932|948|1084|1088|1116|1265|1669|1675|1915|1991|2213|2215|2357|2358|3043|3101|3576|3577|3934|3958|4057|4282|4311|4317|4318|5004|5265|5473|5478|5553|5657|5806|6036|6037|6279|6280|6283|6286|6590|6947|8673|10549|11026|53831|56729|57126|116844|199675|338339|728358	ADAM8|ANPEP|AZU1|CAMP|CD14|MS4A3|CD36|CEACAM3|CEACAM8|CHI3L1|CNN2|DEFA4|CFD|EEF1A1|ELANE|FCGR2B|FCGR3B|FPR1|FPR2|HBB|HK3|CXCL8|CXCR1|LCN2|LGALS3|LTF|MIF|MME|MMP8|MMP9|ORM1|SERPINA1|PPBP|PPIA|PRG2|PRTN3|PTX3|RNASE2|RNASE3|S100A8|S100A9|S100A12|S100P|SLPI|TCN1|VAMP8|PRDX4|LILRA3|GPR84|RETN|CD177|LRG1|MCEMP1|CLEC4D|DEFA1B	-14.0793
		1	0	0	-17.3843	3.82124	R-HSA-6798695	Reactome Gene Sets	Neutrophil degranulation	-16.2187	3.82124	10.7694	24156	480	698	53	7.59312	1.00262	101|290|566|820|929|932|948|1084|1088|1116|1265|1669|1675|1915|1991|2215|2357|2358|3043|3101|3577|3934|3958|4057|4282|4311|4317|4318|5004|5265|5473|5478|5553|5657|5806|6036|6037|6279|6280|6283|6286|6590|6947|8673|10549|11026|53831|56729|57126|116844|199675|338339|728358	ADAM8|ANPEP|AZU1|CAMP|CD14|MS4A3|CD36|CEACAM3|CEACAM8|CHI3L1|CNN2|DEFA4|CFD|EEF1A1|ELANE|FCGR3B|FPR1|FPR2|HBB|HK3|CXCR1|LCN2|LGALS3|LTF|MIF|MME|MMP8|MMP9|ORM1|SERPINA1|PPBP|PPIA|PRG2|PRTN3|PTX3|RNASE2|RNASE3|S100A8|S100A9|S100A12|S100P|SLPI|TCN1|VAMP8|PRDX4|LILRA3|GPR84|RETN|CD177|LRG1|MCEMP1|CLEC4D|DEFA1B	-13.8391
		1	0	0	-17.3843	3.82124	GO:0043312	GO Biological Processes	neutrophil degranulation	-15.9099	3.7586	10.6195	24156	488	698	53	7.59312	1.00262	101|290|566|820|929|932|948|1084|1088|1116|1265|1669|1675|1915|1991|2215|2357|2358|3043|3101|3577|3934|3958|4057|4282|4311|4317|4318|5004|5265|5473|5478|5553|5657|5806|6036|6037|6279|6280|6283|6286|6590|6947|8673|10549|11026|53831|56729|57126|116844|199675|338339|728358	ADAM8|ANPEP|AZU1|CAMP|CD14|MS4A3|CD36|CEACAM3|CEACAM8|CHI3L1|CNN2|DEFA4|CFD|EEF1A1|ELANE|FCGR3B|FPR1|FPR2|HBB|HK3|CXCR1|LCN2|LGALS3|LTF|MIF|MME|MMP8|MMP9|ORM1|SERPINA1|PPBP|PPIA|PRG2|PRTN3|PTX3|RNASE2|RNASE3|S100A8|S100A9|S100A12|S100P|SLPI|TCN1|VAMP8|PRDX4|LILRA3|GPR84|RETN|CD177|LRG1|MCEMP1|CLEC4D|DEFA1B	-13.5352
		1	0	0	-17.3843	3.82124	GO:0002283	GO Biological Processes	neutrophil activation involved in immune response	-15.7958	3.73563	10.5641	24156	491	698	53	7.59312	1.00262	101|290|566|820|929|932|948|1084|1088|1116|1265|1669|1675|1915|1991|2215|2357|2358|3043|3101|3577|3934|3958|4057|4282|4311|4317|4318|5004|5265|5473|5478|5553|5657|5806|6036|6037|6279|6280|6283|6286|6590|6947|8673|10549|11026|53831|56729|57126|116844|199675|338339|728358	ADAM8|ANPEP|AZU1|CAMP|CD14|MS4A3|CD36|CEACAM3|CEACAM8|CHI3L1|CNN2|DEFA4|CFD|EEF1A1|ELANE|FCGR3B|FPR1|FPR2|HBB|HK3|CXCR1|LCN2|LGALS3|LTF|MIF|MME|MMP8|MMP9|ORM1|SERPINA1|PPBP|PPIA|PRG2|PRTN3|PTX3|RNASE2|RNASE3|S100A8|S100A9|S100A12|S100P|SLPI|TCN1|VAMP8|PRDX4|LILRA3|GPR84|RETN|CD177|LRG1|MCEMP1|CLEC4D|DEFA1B	-13.4261
		1	0	0	-17.3843	3.82124	GO:0002446	GO Biological Processes	neutrophil mediated immunity	-15.3859	3.65377	10.3645	24156	502	698	53	7.59312	1.00262	101|290|566|820|929|932|948|1084|1088|1116|1265|1669|1675|1915|1991|2215|2357|2358|3043|3101|3577|3934|3958|4057|4282|4311|4317|4318|5004|5265|5473|5478|5553|5657|5806|6036|6037|6279|6280|6283|6286|6590|6947|8673|10549|11026|53831|56729|57126|116844|199675|338339|728358	ADAM8|ANPEP|AZU1|CAMP|CD14|MS4A3|CD36|CEACAM3|CEACAM8|CHI3L1|CNN2|DEFA4|CFD|EEF1A1|ELANE|FCGR3B|FPR1|FPR2|HBB|HK3|CXCR1|LCN2|LGALS3|LTF|MIF|MME|MMP8|MMP9|ORM1|SERPINA1|PPBP|PPIA|PRG2|PRTN3|PTX3|RNASE2|RNASE3|S100A8|S100A9|S100A12|S100P|SLPI|TCN1|VAMP8|PRDX4|LILRA3|GPR84|RETN|CD177|LRG1|MCEMP1|CLEC4D|DEFA1B	-13.0211
		1	0	0	-17.3843	3.82124	GO:0043299	GO Biological Processes	leukocyte degranulation	-15.3754	3.54452	10.2861	24156	537	698	55	7.87966	1.01977	101|290|566|820|929|932|948|1084|1088|1116|1265|1669|1675|1915|1991|2213|2215|2357|2358|3043|3101|3577|3934|3958|4057|4282|4311|4317|4318|4878|5004|5265|5473|5478|5553|5657|5806|6036|6037|6279|6280|6283|6286|6590|6947|8673|10549|11026|53831|56729|57126|116844|199675|338339|728358	ADAM8|ANPEP|AZU1|CAMP|CD14|MS4A3|CD36|CEACAM3|CEACAM8|CHI3L1|CNN2|DEFA4|CFD|EEF1A1|ELANE|FCGR2B|FCGR3B|FPR1|FPR2|HBB|HK3|CXCR1|LCN2|LGALS3|LTF|MIF|MME|MMP8|MMP9|NPPA|ORM1|SERPINA1|PPBP|PPIA|PRG2|PRTN3|PTX3|RNASE2|RNASE3|S100A8|S100A9|S100A12|S100P|SLPI|TCN1|VAMP8|PRDX4|LILRA3|GPR84|RETN|CD177|LRG1|MCEMP1|CLEC4D|DEFA1B	-13.0154
	antimicrobial activities	1	1	1	-16.8636	12.9778	GO:0019730	GO Biological Processes	antimicrobial humoral response	-16.8636	7.87812	13.1918	24156	123	698	28	4.01146	0.742734	566|820|1669|1991|2921|3512|3576|3934|4057|5266|5320|5473|5657|6036|6037|6170|6279|6280|6283|6357|6590|8339|8346|10417|10563|26525|85236|728358	AZU1|CAMP|DEFA4|ELANE|CXCL3|JCHAIN|CXCL8|LCN2|LTF|PI3|PLA2G2A|PPBP|PRTN3|RNASE2|RNASE3|RPL39|S100A8|S100A9|S100A12|CCL13|SLPI|H2BC8|H2BC10|SPON2|CXCL13|IL36RN|H2BC12|DEFA1B	-14.453
		1	0	0	-16.8636	12.9778	GO:0061844	GO Biological Processes	antimicrobial humoral immune response mediated by antimicrobial peptide	-10.6572	8.05927	10.4196	24156	73	698	17	2.43553	0.583465	820|1669|1991|2921|3576|4057|5473|6037|6170|6280|6283|6357|8339|8346|10563|85236|728358	CAMP|DEFA4|ELANE|CXCL3|CXCL8|LTF|PPBP|RNASE3|RPL39|S100A9|S100A12|CCL13|H2BC8|H2BC10|CXCL13|H2BC12|DEFA1B	-8.48425
		1	0	0	-16.8636	12.9778	GO:0019731	GO Biological Processes	antibacterial humoral response	-10.4537	10.3086	11.0187	24156	47	698	14	2.00573	0.530651	820|1669|1991|3512|4057|6036|6037|6170|6590|8339|8346|10417|85236|728358	CAMP|DEFA4|ELANE|JCHAIN|LTF|RNASE2|RNASE3|RPL39|SLPI|H2BC8|H2BC10|SPON2|H2BC12|DEFA1B	-8.29295
		1	0	0	-16.8636	12.9778	GO:0006959	GO Biological Processes	humoral immune response	-9.32227	3.35529	7.77752	24156	361	698	35	5.01433	0.826053	566|820|1669|1675|1991|2213|2921|3110|3512|3576|3934|4057|5266|5320|5473|5657|6036|6037|6170|6279|6280|6283|6347|6357|6590|8339|8346|8547|10417|10563|11326|26525|54210|85236|728358	AZU1|CAMP|DEFA4|CFD|ELANE|FCGR2B|CXCL3|MNX1|JCHAIN|CXCL8|LCN2|LTF|PI3|PLA2G2A|PPBP|PRTN3|RNASE2|RNASE3|RPL39|S100A8|S100A9|S100A12|CCL2|CCL13|SLPI|H2BC8|H2BC10|FCN3|SPON2|CXCL13|VSIG4|IL36RN|TREM1|H2BC12|DEFA1B	-7.18214
		1	0	0	-16.8636	12.9778	GO:0042742	GO Biological Processes	defense response to bacterium	-8.13688	3.2193	7.15126	24156	344	698	32	4.58453	0.791642	566|820|948|1669|1991|2358|3512|3586|3929|3934|4057|5054|5320|5473|5553|6036|6037|6170|6279|6280|6283|6364|6590|8339|8346|10417|10563|57817|85236|124912|338339|728358	AZU1|CAMP|CD36|DEFA4|ELANE|FPR2|JCHAIN|IL10|LBP|LCN2|LTF|SERPINE1|PLA2G2A|PPBP|PRG2|RNASE2|RNASE3|RPL39|S100A8|S100A9|S100A12|CCL20|SLPI|H2BC8|H2BC10|SPON2|CXCL13|HAMP|H2BC12|SPACA3|CLEC4D|DEFA1B	-6.04823
		1	0	0	-16.8636	12.9778	GO:0002227	GO Biological Processes	innate immune response in mucosa	-7.92712	12.9778	10.1268	24156	24	698	9	1.2894	0.42702	820|1669|4057|6037|6170|8339|8346|85236|728358	CAMP|DEFA4|LTF|RNASE3|RPL39|H2BC8|H2BC10|H2BC12|DEFA1B	-5.85599
		1	0	0	-16.8636	12.9778	GO:0050832	GO Biological Processes	defense response to fungus	-6.94537	8.87371	8.48859	24156	39	698	10	1.43266	0.449791	1669|1991|4057|6279|6280|6283|10417|26525|57817|728358	DEFA4|ELANE|LTF|S100A8|S100A9|S100A12|SPON2|IL36RN|HAMP|DEFA1B	-4.93589
		1	0	0	-16.8636	12.9778	GO:0009620	GO Biological Processes	response to fungus	-6.65228	7.32081	7.87074	24156	52	698	11	1.57593	0.471402	1669|1991|4057|5806|6279|6280|6283|10417|26525|57817|728358	DEFA4|ELANE|LTF|PTX3|S100A8|S100A9|S100A12|SPON2|IL36RN|HAMP|DEFA1B	-4.66359
		1	0	0	-16.8636	12.9778	GO:0002385	GO Biological Processes	mucosal immune response	-6.20468	8.65186	7.9253	24156	36	698	9	1.2894	0.42702	820|1669|4057|6037|6170|8339|8346|85236|728358	CAMP|DEFA4|LTF|RNASE3|RPL39|H2BC8|H2BC10|H2BC12|DEFA1B	-4.23582
		1	0	0	-16.8636	12.9778	GO:0001906	GO Biological Processes	cell killing	-6.00995	3.71492	6.25338	24156	177	698	19	2.72206	0.615926	566|820|909|912|1669|1991|2213|3002|3586|3589|3952|4057|5551|6283|6357|57817|80328|85236|728358	AZU1|CAMP|CD1A|CD1D|DEFA4|ELANE|FCGR2B|GZMB|IL10|IL11|LEP|LTF|PRF1|S100A12|CCL13|HAMP|ULBP2|H2BC12|DEFA1B	-4.05446
	response to molecule of bacterial origin, lipid	1	1	1	-15.1074	4.5708	GO:0009617	GO Biological Processes	response to bacterium	-15.1074	3.08571	9.86383	24156	729	698	65	9.31232	1.09996	133|566|623|820|857|912|929|948|1019|1437|1440|1669|1991|2056|2213|2358|2706|2719|2921|3512|3576|3586|3929|3934|4016|4057|4282|4360|5054|5320|5473|5553|5731|5739|5743|6036|6037|6170|6279|6280|6283|6347|6364|6590|7035|7421|8339|8346|10417|10563|11009|23643|26525|27177|27178|54757|57817|84419|85236|116844|124912|132299|338339|728358|100133941	ADM|AZU1|BDKRB1|CAMP|CAV1|CD1D|CD14|CD36|CDK4|CSF2|CSF3|DEFA4|ELANE|EPO|FCGR2B|FPR2|GJB2|GPC3|CXCL3|JCHAIN|CXCL8|IL10|LBP|LCN2|LOXL1|LTF|MIF|MRC1|SERPINE1|PLA2G2A|PPBP|PRG2|PTGER1|PTGIR|PTGS2|RNASE2|RNASE3|RPL39|S100A8|S100A9|S100A12|CCL2|CCL20|SLPI|TFPI|VDR|H2BC8|H2BC10|SPON2|CXCL13|IL24|LY96|IL36RN|IL36B|IL37|FAM20A|HAMP|C15orf48|H2BC12|LRG1|SPACA3|OCIAD2|CLEC4D|DEFA1B|CD24	-12.7705
		1	0	0	-15.1074	4.5708	GO:0002237	GO Biological Processes	response to molecule of bacterial origin	-13.1858	3.96342	9.7443	24156	358	698	41	5.87393	0.890003	133|623|929|948|1019|1437|1440|1669|1991|2056|2213|2706|2921|3576|3586|3929|3934|4016|4057|4282|4360|5054|5473|5731|5739|5743|6279|6347|6590|7035|7421|10417|10563|11009|23643|26525|27177|27178|57817|728358|100133941	ADM|BDKRB1|CD14|CD36|CDK4|CSF2|CSF3|DEFA4|ELANE|EPO|FCGR2B|GJB2|CXCL3|CXCL8|IL10|LBP|LCN2|LOXL1|LTF|MIF|MRC1|SERPINE1|PPBP|PTGER1|PTGIR|PTGS2|S100A8|CCL2|SLPI|TFPI|VDR|SPON2|CXCL13|IL24|LY96|IL36RN|IL36B|IL37|HAMP|DEFA1B|CD24	-10.9159
		1	0	0	-15.1074	4.5708	GO:0032496	GO Biological Processes	response to lipopolysaccharide	-12.6738	3.99317	9.55922	24156	338	698	39	5.58739	0.869344	133|623|929|948|1019|1437|1440|1669|1991|2056|2706|2921|3576|3586|3929|3934|4016|4057|4282|4360|5054|5473|5731|5739|5743|6279|6347|6590|7035|7421|10417|10563|11009|23643|26525|27177|27178|57817|728358	ADM|BDKRB1|CD14|CD36|CDK4|CSF2|CSF3|DEFA4|ELANE|EPO|GJB2|CXCL3|CXCL8|IL10|LBP|LCN2|LOXL1|LTF|MIF|MRC1|SERPINE1|PPBP|PTGER1|PTGIR|PTGS2|S100A8|CCL2|SLPI|TFPI|VDR|SPON2|CXCL13|IL24|LY96|IL36RN|IL36B|IL37|HAMP|DEFA1B	-10.4229
		1	0	0	-15.1074	4.5708	GO:0071219	GO Biological Processes	cellular response to molecule of bacterial origin	-10.751	4.46052	8.99575	24156	225	698	29	4.15473	0.755316	929|948|1019|1437|1440|1669|2213|2921|3576|3586|3929|3934|4057|4282|4360|5054|5473|6347|7035|7421|10417|10563|11009|23643|26525|27177|27178|57817|728358	CD14|CD36|CDK4|CSF2|CSF3|DEFA4|FCGR2B|CXCL3|CXCL8|IL10|LBP|LCN2|LTF|MIF|MRC1|SERPINE1|PPBP|CCL2|TFPI|VDR|SPON2|CXCL13|IL24|LY96|IL36RN|IL36B|IL37|HAMP|DEFA1B	-8.57174
		1	0	0	-15.1074	4.5708	GO:0071222	GO Biological Processes	cellular response to lipopolysaccharide	-10.6576	4.5708	9.00783	24156	212	698	28	4.01146	0.742734	929|948|1019|1437|1440|1669|2921|3576|3586|3929|3934|4057|4282|4360|5054|5473|6347|7035|7421|10417|10563|11009|23643|26525|27177|27178|57817|728358	CD14|CD36|CDK4|CSF2|CSF3|DEFA4|CXCL3|CXCL8|IL10|LBP|LCN2|LTF|MIF|MRC1|SERPINE1|PPBP|CCL2|TFPI|VDR|SPON2|CXCL13|IL24|LY96|IL36RN|IL36B|IL37|HAMP|DEFA1B	-8.48425
		1	0	0	-15.1074	4.5708	GO:0071216	GO Biological Processes	cellular response to biotic stimulus	-10.3554	4.16957	8.67209	24156	249	698	30	4.29799	0.767654	929|948|1019|1437|1440|1669|2213|2921|3576|3586|3929|3934|4057|4282|4360|5054|5473|6347|7035|7421|10417|10563|11009|23643|26525|27177|27178|57817|347252|728358	CD14|CD36|CDK4|CSF2|CSF3|DEFA4|FCGR2B|CXCL3|CXCL8|IL10|LBP|LCN2|LTF|MIF|MRC1|SERPINE1|PPBP|CCL2|TFPI|VDR|SPON2|CXCL13|IL24|LY96|IL36RN|IL36B|IL37|HAMP|IGFBPL1|DEFA1B	-8.20063
		1	0	0	-15.1074	4.5708	GO:0071396	GO Biological Processes	cellular response to lipid	-5.33407	2.19106	5.16541	24156	616	698	39	5.58739	0.869344	891|929|948|1019|1437|1440|1669|1978|2706|2921|3576|3586|3929|3934|3952|4057|4282|4360|4838|5054|5457|5473|6347|6591|6696|6781|7035|7421|10417|10563|11009|23643|26525|27177|27178|57817|130497|151306|728358	CCNB1|CD14|CD36|CDK4|CSF2|CSF3|DEFA4|EIF4EBP1|GJB2|CXCL3|CXCL8|IL10|LBP|LCN2|LEP|LTF|MIF|MRC1|NODAL|SERPINE1|POU4F1|PPBP|CCL2|SNAI2|SPP1|STC1|TFPI|VDR|SPON2|CXCL13|IL24|LY96|IL36RN|IL36B|IL37|HAMP|OSR1|GPBAR1|DEFA1B	-3.41464
	cytokine-mediated signalling pathway	1	1	1	-17.6196	5.76791	GO:0019221	GO Biological Processes	cytokine-mediated signaling pathway	-17.6196	3.1738	10.7578	24156	796	698	73	10.4585	1.15829	330|332|857|943|948|970|1052|1265|1278|1437|1440|1907|2056|2069|2162|2209|2357|2921|3559|3576|3577|3586|3589|3604|3929|3934|3952|3976|4282|4312|4314|4318|4321|5355|5473|5478|5657|5743|6288|6347|6354|6355|6357|6362|6364|6368|6369|7076|7422|7850|8350|8351|8352|8354|8355|8356|8357|8358|8784|8968|9446|10344|10437|10563|11009|26525|27177|27178|50615|83483|126961|128178|100133941	BIRC3|BIRC5|CAV1|TNFRSF8|CD36|CD70|CEBPD|CNN2|COL1A2|CSF2|CSF3|EDN2|EPO|EREG|F13A1|FCGR1A|FPR1|CXCL3|IL2RA|CXCL8|CXCR1|IL10|IL11|TNFRSF9|LBP|LCN2|LEP|LIF|MIF|MMP1|MMP3|MMP9|MMP12|PLP2|PPBP|PPIA|PRTN3|PTGS2|SAA1|CCL2|CCL7|CCL8|CCL13|CCL18|CCL20|CCL23|CCL24|TIMP1|VEGFA|IL1R2|H3C1|H3C4|H3C3|H3C11|H3C8|H3C12|H3C10|H3C2|TNFRSF18|H3C7|GSTO1|CCL26|IFI30|CXCL13|IL24|IL36RN|IL36B|IL37|IL21R|PLVAP|H3C14|ED…	-15.1578
		1	0	0	-17.6196	5.76791	R-HSA-449147	Reactome Gene Sets	Signaling by Interleukins	-12.5217	3.45324	9.17376	24156	461	698	46	6.59026	0.939117	332|948|1052|1265|1278|1437|1440|2162|2357|3559|3576|3586|3589|3929|3934|3976|4282|4312|4314|4318|5478|5657|5743|6283|6288|6347|6364|7076|7422|7850|8350|8351|8352|8354|8355|8356|8357|8358|8968|9446|11009|26525|27177|27178|50615|126961	BIRC5|CD36|CEBPD|CNN2|COL1A2|CSF2|CSF3|F13A1|FPR1|IL2RA|CXCL8|IL10|IL11|LBP|LCN2|LIF|MIF|MMP1|MMP3|MMP9|PPIA|PRTN3|PTGS2|S100A12|SAA1|CCL2|CCL20|TIMP1|VEGFA|IL1R2|H3C1|H3C4|H3C3|H3C11|H3C8|H3C12|H3C10|H3C2|H3C7|GSTO1|IL24|IL36RN|IL36B|IL37|IL21R|H3C14	-10.2853
		1	0	0	-17.6196	5.76791	R-HSA-6785807	Reactome Gene Sets	Interleukin-4 and Interleukin-13 signaling	-8.70976	5.76791	8.56616	24156	108	698	18	2.5788	0.59994	332|948|1052|1278|2162|3576|3586|3929|3934|3976|4312|4314|4318|5743|6288|6347|7076|7422	BIRC5|CD36|CEBPD|COL1A2|F13A1|CXCL8|IL10|LBP|LCN2|LIF|MMP1|MMP3|MMP9|PTGS2|SAA1|CCL2|TIMP1|VEGFA	-6.59477
	tumor necrosis factor related	1	1	1	-6.52906	5.38338	GO:1903557	GO Biological Processes	positive regulation of tumor necrosis factor superfamily cytokine production	-6.52906	5.38338	7.18645	24156	90	698	14	2.00573	0.530651	101|566|929|943|948|3929|3952|4282|4317|5004|7057|10417|23643|353514	ADAM8|AZU1|CD14|TNFRSF8|CD36|LBP|LEP|MIF|MMP8|ORM1|THBS1|SPON2|LY96|LILRA5	-4.5504
		1	0	0	-6.52906	5.38338	GO:0032760	GO Biological Processes	positive regulation of tumor necrosis factor production	-5.84321	5.11246	6.66667	24156	88	698	13	1.86246	0.511722	566|929|943|948|3929|3952|4282|4317|5004|7057|10417|23643|353514	AZU1|CD14|TNFRSF8|CD36|LBP|LEP|MIF|MMP8|ORM1|THBS1|SPON2|LY96|LILRA5	-3.89517
		1	0	0	-6.52906	5.38338	GO:1903555	GO Biological Processes	regulation of tumor necrosis factor superfamily cytokine production	-4.96023	3.4205	5.49534	24156	172	698	17	2.43553	0.583465	101|566|929|943|948|3586|3929|3952|4057|4282|4317|5004|7057|10417|23643|27178|353514	ADAM8|AZU1|CD14|TNFRSF8|CD36|IL10|LBP|LEP|LTF|MIF|MMP8|ORM1|THBS1|SPON2|LY96|IL37|LILRA5	-3.08361
		1	0	0	-6.52906	5.38338	GO:0071706	GO Biological Processes	tumor necrosis factor superfamily cytokine production	-4.76433	3.30521	5.32475	24156	178	698	17	2.43553	0.583465	101|566|929|943|948|3586|3929|3952|4057|4282|4317|5004|7057|10417|23643|27178|353514	ADAM8|AZU1|CD14|TNFRSF8|CD36|IL10|LBP|LEP|LTF|MIF|MMP8|ORM1|THBS1|SPON2|LY96|IL37|LILRA5	-2.90461
		1	0	0	-6.52906	5.38338	GO:0001819	GO Biological Processes	positive regulation of cytokine production	-4.75353	2.29728	4.88321	24156	467	698	31	4.44126	0.779759	101|330|566|929|943|948|1437|1991|2069|3586|3929|3952|4060|4282|4317|4321|4838|5004|5047|5054|5603|5743|6288|7057|8710|10417|23643|27190|29923|57824|353514	ADAM8|BIRC3|AZU1|CD14|TNFRSF8|CD36|CSF2|ELANE|EREG|IL10|LBP|LEP|LUM|MIF|MMP8|MMP12|NODAL|ORM1|PAEP|SERPINE1|MAPK13|PTGS2|SAA1|THBS1|SERPINB7|SPON2|LY96|IL17B|HILPDA|HMHB1|LILRA5	-2.89532
		1	0	0	-6.52906	5.38338	GO:0032680	GO Biological Processes	regulation of tumor necrosis factor production	-4.47332	3.27644	5.12269	24156	169	698	16	2.29226	0.56646	566|929|943|948|3586|3929|3952|4057|4282|4317|5004|7057|10417|23643|27178|353514	AZU1|CD14|TNFRSF8|CD36|IL10|LBP|LEP|LTF|MIF|MMP8|ORM1|THBS1|SPON2|LY96|IL37|LILRA5	-2.64417
		1	0	0	-6.52906	5.38338	GO:0032640	GO Biological Processes	tumor necrosis factor production	-4.34939	3.20069	5.0109	24156	173	698	16	2.29226	0.56646	566|929|943|948|3586|3929|3952|4057|4282|4317|5004|7057|10417|23643|27178|353514	AZU1|CD14|TNFRSF8|CD36|IL10|LBP|LEP|LTF|MIF|MMP8|ORM1|THBS1|SPON2|LY96|IL37|LILRA5	-2.53271
		1	0	0	-6.52906	5.38338	GO:0001817	GO Biological Processes	regulation of cytokine production	-4.03284	1.87934	4.23449	24156	755	698	41	5.87393	0.890003	101|330|566|929|943|948|1437|1991|2069|2213|3586|3929|3952|4057|4060|4282|4317|4321|4838|5004|5047|5054|5552|5603|5743|6288|6591|7057|7850|8710|10417|10642|11326|23643|26525|27178|27190|29923|57824|353514|100133941	ADAM8|BIRC3|AZU1|CD14|TNFRSF8|CD36|CSF2|ELANE|EREG|FCGR2B|IL10|LBP|LEP|LTF|LUM|MIF|MMP8|MMP12|NODAL|ORM1|PAEP|SERPINE1|SRGN|MAPK13|PTGS2|SAA1|SNAI2|THBS1|IL1R2|SERPINB7|SPON2|IGF2BP1|VSIG4|LY96|IL36RN|IL37|IL17B|HILPDA|HMHB1|LILRA5|CD24	-2.24136
		1	0	0	-6.52906	5.38338	GO:0050663	GO Biological Processes	cytokine secretion	-3.76891	2.57859	4.37138	24156	255	698	19	2.72206	0.615926	929|948|1116|2213|3586|3952|4282|4317|4321|5004|5047|5552|6283|6288|7850|26525|27178|57824|353514	CD14|CD36|CHI3L1|FCGR2B|IL10|LEP|MIF|MMP8|MMP12|ORM1|PAEP|SRGN|S100A12|SAA1|IL1R2|IL36RN|IL37|HMHB1|LILRA5	-2.0109
		1	0	0	-6.52906	5.38338	GO:0051047	GO Biological Processes	positive regulation of secretion	-3.35484	2.06375	3.86643	24156	436	698	26	3.72493	0.716784	101|929|1588|3586|3952|4282|4317|4321|4878|4879|4881|5004|5047|5478|5617|6279|6288|6696|7036|8673|51083|56729|57126|57824|338442|353514	ADAM8|CD14|CYP19A1|IL10|LEP|MIF|MMP8|MMP12|NPPA|NPPB|NPR1|ORM1|PAEP|PPIA|PRL|S100A8|SAA1|SPP1|TFR2|VAMP8|GAL|RETN|CD177|HMHB1|HCAR2|LILRA5	-1.65063
	inflammatory and defense response	1	1	1	-7.59123	4.12539	GO:0032103	GO Biological Processes	positive regulation of response to external stimulus	-7.59123	3.19453	6.87066	24156	325	698	30	4.29799	0.767654	101|185|566|1907|2161|2358|3576|3929|4282|4317|4878|5054|5228|5320|5603|5743|6279|6280|6283|6354|6369|7057|7422|8673|10344|10563|23643|27190|64332|353514	ADAM8|AGTR1|AZU1|EDN2|F12|FPR2|CXCL8|LBP|MIF|MMP8|NPPA|SERPINE1|PGF|PLA2G2A|MAPK13|PTGS2|S100A8|S100A9|S100A12|CCL7|CCL24|THBS1|VEGFA|VAMP8|CCL26|CXCL13|LY96|IL17B|NFKBIZ|LILRA5	-5.5393
		1	0	0	-7.59123	4.12539	GO:0050729	GO Biological Processes	positive regulation of inflammatory response	-6.39878	4.12539	6.6455	24156	151	698	18	2.5788	0.59994	101|185|2161|3929|4317|4878|5054|5320|5603|5743|6279|6280|6283|6369|8673|27190|64332|353514	ADAM8|AGTR1|F12|LBP|MMP8|NPPA|SERPINE1|PLA2G2A|MAPK13|PTGS2|S100A8|S100A9|S100A12|CCL24|VAMP8|IL17B|NFKBIZ|LILRA5	-4.42798
		1	0	0	-7.59123	4.12539	GO:0050727	GO Biological Processes	regulation of inflammatory response	-4.44094	2.18	4.63662	24156	508	698	32	4.58453	0.791642	101|185|330|1588|1991|2161|2213|2358|3559|3586|3929|3952|4314|4317|4318|4878|5054|5320|5603|5743|6279|6280|6283|6288|6369|7850|8673|11326|27178|27190|64332|353514	ADAM8|AGTR1|BIRC3|CYP19A1|ELANE|F12|FCGR2B|FPR2|IL2RA|IL10|LBP|LEP|MMP3|MMP8|MMP9|NPPA|SERPINE1|PLA2G2A|MAPK13|PTGS2|S100A8|S100A9|S100A12|SAA1|CCL24|IL1R2|VAMP8|VSIG4|IL37|IL17B|NFKBIZ|LILRA5	-2.61877
		1	0	0	-7.59123	4.12539	GO:0031349	GO Biological Processes	positive regulation of defense response	-4.29521	2.14205	4.52794	24156	517	698	32	4.58453	0.791642	101|185|330|857|912|929|948|2069|2161|2358|3929|4057|4317|4321|4878|5054|5320|5603|5743|6279|6280|6283|6369|8673|10462|23643|27190|56667|64332|118430|338339|353514	ADAM8|AGTR1|BIRC3|CAV1|CD1D|CD14|CD36|EREG|F12|FPR2|LBP|LTF|MMP8|MMP12|NPPA|SERPINE1|PLA2G2A|MAPK13|PTGS2|S100A8|S100A9|S100A12|CCL24|VAMP8|CLEC10A|LY96|IL17B|MUC13|NFKBIZ|MUCL1|CLEC4D|LILRA5	-2.48396
	IL-10, Il-17, TNF signaling	1	1	1	-8.90158	8.09962	hsa04657	KEGG Pathway	IL-17 signaling pathway	-8.90158	6.32609	8.87689	24156	93	698	17	2.43553	0.583465	1437|1440|2921|3576|3934|4312|4314|4318|4322|5603|5743|6279|6280|6347|6354|6364|27190	CSF2|CSF3|CXCL3|CXCL8|LCN2|MMP1|MMP3|MMP9|MMP13|MAPK13|PTGS2|S100A8|S100A9|CCL2|CCL7|CCL20|IL17B	-6.77838
		1	0	0	-8.90158	8.09962	R-HSA-6783783	Reactome Gene Sets	Interleukin-10 signaling	-7.13534	8.09962	8.40388	24156	47	698	11	1.57593	0.471402	1437|1440|2357|3576|3586|3976|5743|6347|6364|7076|7850	CSF2|CSF3|FPR1|CXCL8|IL10|LIF|PTGS2|CCL2|CCL20|TIMP1|IL1R2	-5.12127
		1	0	0	-8.90158	8.09962	hsa05323	KEGG Pathway	Rheumatoid arthritis	-3.5658	3.84527	4.66476	24156	90	698	10	1.43266	0.449791	1437|3576|3589|4312|4314|6347|6364|7422|245972|245973	CSF2|CXCL8|IL11|MMP1|MMP3|CCL2|CCL20|VEGFA|ATP6V0D2|ATP6V1C2	-1.83215
		1	0	0	-8.90158	8.09962	hsa04668	KEGG Pathway	TNF signaling pathway	-2.93627	3.20439	3.96047	24156	108	698	10	1.43266	0.449791	330|1437|2921|3976|4314|4318|5603|5743|6347|6364	BIRC3|CSF2|CXCL3|LIF|MMP3|MMP9|MAPK13|PTGS2|CCL2|CCL20	-1.30736
	leukocyte migration regulation	1	1	1	-7.89609	4.87068	GO:0002687	GO Biological Processes	positive regulation of leukocyte migration	-7.89609	4.87068	7.77936	24156	135	698	19	2.72206	0.615926	101|623|1907|1991|2358|3576|3929|3958|5054|5228|6354|6355|6364|6369|7057|7422|8784|10563|83483	ADAM8|BDKRB1|EDN2|ELANE|FPR2|CXCL8|LBP|LGALS3|SERPINE1|PGF|CCL7|CCL8|CCL20|CCL24|THBS1|VEGFA|TNFRSF18|CXCL13|PLVAP	-5.8274
		1	0	0	-7.89609	4.87068	GO:0002685	GO Biological Processes	regulation of leukocyte migration	-6.85669	3.71397	6.73141	24156	205	698	22	3.15186	0.661305	101|623|1588|1907|1991|2358|3576|3929|3958|4282|5054|5228|6347|6354|6355|6364|6369|7057|7422|8784|10563|83483	ADAM8|BDKRB1|CYP19A1|EDN2|ELANE|FPR2|CXCL8|LBP|LGALS3|MIF|SERPINE1|PGF|CCL2|CCL7|CCL8|CCL20|CCL24|THBS1|VEGFA|TNFRSF18|CXCL13|PLVAP	-4.85773
		1	0	0	-7.89609	4.87068	GO:2000147	GO Biological Processes	positive regulation of cell motility	-5.48737	2.25185	5.2826	24156	584	698	38	5.44413	0.858777	101|623|857|1907|1991|2358|3037|3576|3642|3690|3918|3929|3958|4318|5054|5228|5743|6354|6355|6364|6369|6405|6591|6869|7057|7422|8784|10344|10563|27286|50507|83483|117581|131578|255061|285966|286527|441531	ADAM8|BDKRB1|CAV1|EDN2|ELANE|FPR2|HAS2|CXCL8|INSM1|ITGB3|LAMC2|LBP|LGALS3|MMP9|SERPINE1|PGF|PTGS2|CCL7|CCL8|CCL20|CCL24|SEMA3F|SNAI2|TACR1|THBS1|VEGFA|TNFRSF18|CCL26|CXCL13|SRPX2|NOX4|PLVAP|TWIST2|LRRC15|TAC4|TCAF2|TMSB15B|PGAM4	-3.55743
		1	0	0	-7.89609	4.87068	GO:0040017	GO Biological Processes	positive regulation of locomotion	-5.40072	2.20538	5.21008	24156	612	698	39	5.58739	0.869344	101|566|623|857|1907|1991|2358|3037|3576|3642|3690|3918|3929|3958|4318|5054|5228|5743|6354|6355|6364|6369|6405|6591|6869|7057|7422|8784|10344|10563|27286|50507|83483|117581|131578|255061|285966|286527|441531	ADAM8|AZU1|BDKRB1|CAV1|EDN2|ELANE|FPR2|HAS2|CXCL8|INSM1|ITGB3|LAMC2|LBP|LGALS3|MMP9|SERPINE1|PGF|PTGS2|CCL7|CCL8|CCL20|CCL24|SEMA3F|SNAI2|TACR1|THBS1|VEGFA|TNFRSF18|CCL26|CXCL13|SRPX2|NOX4|PLVAP|TWIST2|LRRC15|TAC4|TCAF2|TMSB15B|PGAM4	-3.47255
		1	0	0	-7.89609	4.87068	GO:0051272	GO Biological Processes	positive regulation of cellular component movement	-5.19919	2.18816	5.0881	24156	601	698	38	5.44413	0.858777	101|623|857|1907|1991|2358|3037|3576|3642|3690|3918|3929|3958|4318|5054|5228|5743|6354|6355|6364|6369|6405|6591|6869|7057|7422|8784|10344|10563|27286|50507|83483|117581|131578|255061|285966|286527|441531	ADAM8|BDKRB1|CAV1|EDN2|ELANE|FPR2|HAS2|CXCL8|INSM1|ITGB3|LAMC2|LBP|LGALS3|MMP9|SERPINE1|PGF|PTGS2|CCL7|CCL8|CCL20|CCL24|SEMA3F|SNAI2|TACR1|THBS1|VEGFA|TNFRSF18|CCL26|CXCL13|SRPX2|NOX4|PLVAP|TWIST2|LRRC15|TAC4|TCAF2|TMSB15B|PGAM4	-3.30169
		1	0	0	-7.89609	4.87068	GO:0030335	GO Biological Processes	positive regulation of cell migration	-4.72992	2.16297	4.80316	24156	560	698	35	5.01433	0.826053	101|623|857|1907|1991|2358|3037|3576|3642|3690|3918|3929|3958|4318|5054|5228|5743|6354|6355|6364|6369|6405|6591|7057|7422|8784|10344|10563|27286|50507|83483|117581|131578|285966|286527	ADAM8|BDKRB1|CAV1|EDN2|ELANE|FPR2|HAS2|CXCL8|INSM1|ITGB3|LAMC2|LBP|LGALS3|MMP9|SERPINE1|PGF|PTGS2|CCL7|CCL8|CCL20|CCL24|SEMA3F|SNAI2|THBS1|VEGFA|TNFRSF18|CCL26|CXCL13|SRPX2|NOX4|PLVAP|TWIST2|LRRC15|TCAF2|TMSB15B	-2.87321
		1	0	0	-7.89609	4.87068	GO:0002688	GO Biological Processes	regulation of leukocyte chemotaxis	-4.46343	3.84527	5.32163	24156	117	698	13	1.86246	0.511722	1588|1907|2358|3576|3929|4282|5054|5228|6347|6354|7057|7422|10563	CYP19A1|EDN2|FPR2|CXCL8|LBP|MIF|SERPINE1|PGF|CCL2|CCL7|THBS1|VEGFA|CXCL13	-2.63569
		1	0	0	-7.89609	4.87068	GO:0050920	GO Biological Processes	regulation of chemotaxis	-3.61919	2.67421	4.3031	24156	220	698	17	2.43553	0.583465	566|1588|1907|1991|2358|3576|3929|4282|5054|5228|6347|6354|6405|7057|7422|10344|10563	AZU1|CYP19A1|EDN2|ELANE|FPR2|CXCL8|LBP|MIF|SERPINE1|PGF|CCL2|CCL7|SEMA3F|THBS1|VEGFA|CCL26|CXCL13	-1.87987
		1	0	0	-7.89609	4.87068	GO:0002690	GO Biological Processes	positive regulation of leukocyte chemotaxis	-3.60576	3.88848	4.70911	24156	89	698	10	1.43266	0.449791	1907|2358|3576|3929|5054|5228|6354|7057|7422|10563	EDN2|FPR2|CXCL8|LBP|SERPINE1|PGF|CCL7|THBS1|VEGFA|CXCL13	-1.86985
		1	0	0	-7.89609	4.87068	GO:0050921	GO Biological Processes	positive regulation of chemotaxis	-3.19453	3.03131	4.11287	24156	137	698	12	1.7192	0.492005	566|1907|2358|3576|3929|5054|5228|6354|7057|7422|10344|10563	AZU1|EDN2|FPR2|CXCL8|LBP|SERPINE1|PGF|CCL7|THBS1|VEGFA|CCL26|CXCL13	-1.52183
	matrisome and leukocyte chemotaxis, leukocyte migration	1	1	1	-33.7308	13.1838	M5885	Canonical Pathways	NABA MATRISOME ASSOCIATED	-33.7308	4.36615	16.1875	24156	753	698	95	13.6103	1.29789	101|268|374|871|1437|1440|1469|1470|1475|1990|1991|2056|2069|2161|2162|2248|2250|2719|2921|3576|3586|3589|3697|3952|3956|3958|3963|3976|4015|4016|4017|4312|4314|4316|4317|4318|4319|4320|4321|4322|4838|5033|5054|5228|5265|5266|5473|5617|6275|6279|6280|6283|6286|6347|6354|6355|6357|6362|6364|6368|6369|6405|6590|6768|7044|7076|7422|8547|8710|9573|9976|10344|10462|10468|10563|10882|11009|23553|25884|…	ADAM8|AMH|AREG|SERPINH1|CSF2|CSF3|CST1|CST2|CSTA|CELA1|ELANE|EPO|EREG|F12|F13A1|FGF3|FGF5|GPC3|CXCL3|CXCL8|IL10|IL11|ITIH1|LEP|LGALS1|LGALS3|LGALS7|LIF|LOX|LOXL1|LOXL2|MMP1|MMP3|MMP7|MMP8|MMP9|MMP10|MMP11|MMP12|MMP13|NODAL|P4HA1|SERPINE1|PGF|SERPINA1|PI3|PPBP|PRL|S100A4|S100A8|S100A9|S100A12|S100P|CCL2|CCL7|CCL8|CCL13|CCL18|CCL20|CCL23|CCL24|SEMA3F|SLPI|ST14|LEFTY2|TIMP1|VEGFA|FCN3|SERPINB7|GDF3|…	-30.366
		1	0	0	-33.7308	13.1838	M5883	Canonical Pathways	NABA SECRETED FACTORS	-18.8672	4.82895	12.338	24156	344	698	48	6.87679	0.957843	268|374|1437|1440|2056|2069|2248|2250|2921|3576|3586|3589|3952|3976|4838|5228|5473|5617|6275|6279|6280|6283|6286|6347|6354|6355|6357|6362|6364|6368|6369|7044|7422|9573|10344|10468|10563|11009|25884|25975|26291|26525|27177|27178|27190|80326|83729|83888	AMH|AREG|CSF2|CSF3|EPO|EREG|FGF3|FGF5|CXCL3|CXCL8|IL10|IL11|LEP|LIF|NODAL|PGF|PPBP|PRL|S100A4|S100A8|S100A9|S100A12|S100P|CCL2|CCL7|CCL8|CCL13|CCL18|CCL20|CCL23|CCL24|LEFTY2|VEGFA|GDF3|CCL26|FST|CXCL13|IL24|CHRDL2|EGFL6|FGF21|IL36RN|IL36B|IL37|IL17B|WNT10A|INHBE|FGFBP2	-16.361
		1	0	0	-33.7308	13.1838	GO:0050900	GO Biological Processes	leukocyte migration	-15.3127	3.63928	10.3288	24156	504	698	53	7.59312	1.00262	101|566|623|857|962|1084|1088|1278|1588|1907|1991|2358|2921|3512|3576|3577|3586|3690|3929|3952|3958|4282|4312|5054|5228|5473|5478|5657|6279|6280|6283|6288|6347|6354|6355|6357|6362|6364|6368|6369|7057|7422|8784|9046|9123|10344|10563|54210|57126|64005|83483|159296|728358	ADAM8|AZU1|BDKRB1|CAV1|CD48|CEACAM3|CEACAM8|COL1A2|CYP19A1|EDN2|ELANE|FPR2|CXCL3|JCHAIN|CXCL8|CXCR1|IL10|ITGB3|LBP|LEP|LGALS3|MIF|MMP1|SERPINE1|PGF|PPBP|PPIA|PRTN3|S100A8|S100A9|S100A12|SAA1|CCL2|CCL7|CCL8|CCL13|CCL18|CCL20|CCL23|CCL24|THBS1|VEGFA|TNFRSF18|DOK2|SLC16A3|CCL26|CXCL13|TREM1|CD177|MYO1G|PLVAP|NKX2-3|DEFA1B	-12.9621
		1	0	0	-33.7308	13.1838	GO:0097529	GO Biological Processes	myeloid leukocyte migration	-13.7294	5.22377	10.655	24156	212	698	32	4.58453	0.791642	101|566|1588|1907|2358|2921|3576|3577|3929|3958|4282|5054|5228|5473|5657|6279|6280|6283|6288|6347|6354|6355|6357|6362|6364|6368|6369|7057|7422|10344|10563|57126	ADAM8|AZU1|CYP19A1|EDN2|FPR2|CXCL3|CXCL8|CXCR1|LBP|LGALS3|MIF|SERPINE1|PGF|PPBP|PRTN3|S100A8|S100A9|S100A12|SAA1|CCL2|CCL7|CCL8|CCL13|CCL18|CCL20|CCL23|CCL24|THBS1|VEGFA|CCL26|CXCL13|CD177	-11.4232
		1	0	0	-33.7308	13.1838	GO:1990266	GO Biological Processes	neutrophil migration	-13.4633	7.09896	11.4071	24156	117	698	24	3.4384	0.689688	101|1907|2921|3576|3577|3929|3958|5473|5657|6279|6280|6283|6288|6347|6354|6355|6357|6362|6364|6368|6369|10344|10563|57126	ADAM8|EDN2|CXCL3|CXCL8|CXCR1|LBP|LGALS3|PPBP|PRTN3|S100A8|S100A9|S100A12|SAA1|CCL2|CCL7|CCL8|CCL13|CCL18|CCL20|CCL23|CCL24|CCL26|CXCL13|CD177	-11.1654
		1	0	0	-33.7308	13.1838	GO:0030595	GO Biological Processes	leukocyte chemotaxis	-13.1007	4.96609	10.2637	24156	223	698	32	4.58453	0.791642	101|566|1588|1907|2358|2921|3576|3577|3586|3929|3958|4282|5054|5228|5473|6279|6280|6283|6288|6347|6354|6355|6357|6362|6364|6368|6369|7057|7422|10344|10563|728358	ADAM8|AZU1|CYP19A1|EDN2|FPR2|CXCL3|CXCL8|CXCR1|IL10|LBP|LGALS3|MIF|SERPINE1|PGF|PPBP|S100A8|S100A9|S100A12|SAA1|CCL2|CCL7|CCL8|CCL13|CCL18|CCL20|CCL23|CCL24|THBS1|VEGFA|CCL26|CXCL13|DEFA1B	-10.8347
		1	0	0	-33.7308	13.1838	GO:0097530	GO Biological Processes	granulocyte migration	-12.5477	6.1799	10.6028	24156	140	698	25	3.58166	0.703387	101|1907|2921|3576|3577|3929|3958|5473|5657|6279|6280|6283|6288|6347|6354|6355|6357|6362|6364|6368|6369|7057|10344|10563|57126	ADAM8|EDN2|CXCL3|CXCL8|CXCR1|LBP|LGALS3|PPBP|PRTN3|S100A8|S100A9|S100A12|SAA1|CCL2|CCL7|CCL8|CCL13|CCL18|CCL20|CCL23|CCL24|THBS1|CCL26|CXCL13|CD177	-10.3005
		1	0	0	-33.7308	13.1838	hsa04060	KEGG Pathway	Cytokine-cytokine receptor interaction	-12.2053	4.35798	9.57135	24156	270	698	34	4.87106	0.81478	268|943|970|1437|1440|2056|2921|3559|3576|3577|3586|3589|3604|3952|3976|5473|5617|6347|6354|6355|6357|6362|6364|6368|6369|7422|7850|8784|10344|10563|11009|27190|50615|83729	AMH|TNFRSF8|CD70|CSF2|CSF3|EPO|CXCL3|IL2RA|CXCL8|CXCR1|IL10|IL11|TNFRSF9|LEP|LIF|PPBP|PRL|CCL2|CCL7|CCL8|CCL13|CCL18|CCL20|CCL23|CCL24|VEGFA|IL1R2|TNFRSF18|CCL26|CXCL13|IL24|IL17B|IL21R|INHBE	-9.97964
		1	0	0	-33.7308	13.1838	GO:0060326	GO Biological Processes	cell chemotaxis	-12.0797	4.09825	9.37728	24156	304	698	36	5.15759	0.837138	101|185|566|1588|1907|2358|2921|3219|3576|3577|3586|3929|3958|4015|4282|5054|5228|5473|6279|6280|6283|6288|6291|6347|6354|6355|6357|6362|6364|6368|6369|7057|7422|10344|10563|728358	ADAM8|AGTR1|AZU1|CYP19A1|EDN2|FPR2|CXCL3|HOXB9|CXCL8|CXCR1|IL10|LBP|LGALS3|LOX|MIF|SERPINE1|PGF|PPBP|S100A8|S100A9|S100A12|SAA1|SAA4|CCL2|CCL7|CCL8|CCL13|CCL18|CCL20|CCL23|CCL24|THBS1|VEGFA|CCL26|CXCL13|DEFA1B	-9.86093
	receptors and ion homeostasis	1	1	1	-9.73926	4.47659	R-HSA-375276	Reactome Gene Sets	Peptide ligand-binding receptors	-9.73926	4.47659	8.53766	24156	201	698	26	3.72493	0.716784	185|623|680|1907|2357|2358|2921|3576|3577|4158|4161|5473|5539|6288|6347|6354|6357|6364|6368|6869|10563|51083|84432|84634|283869|387129	AGTR1|BDKRB1|BRS3|EDN2|FPR1|FPR2|CXCL3|CXCL8|CXCR1|MC2R|MC5R|PPBP|PPY|SAA1|CCL2|CCL7|CCL13|CCL20|CCL23|TACR1|CXCL13|GAL|PROK1|KISS1R|NPW|NPSR1	-7.59334
		1	0	0	-9.73926	4.47659	R-HSA-373076	Reactome Gene Sets	Class A/1 (Rhodopsin-like receptors)	-9.00033	3.40909	7.65917	24156	335	698	33	4.72779	0.803313	185|623|680|1907|2357|2358|2863|2921|3576|3577|4158|4161|5473|5539|5731|5739|6288|6347|6354|6357|6364|6368|6869|8477|8843|10563|51083|84432|84634|151306|283869|338442|387129	AGTR1|BDKRB1|BRS3|EDN2|FPR1|FPR2|GPR39|CXCL3|CXCL8|CXCR1|MC2R|MC5R|PPBP|PPY|PTGER1|PTGIR|SAA1|CCL2|CCL7|CCL13|CCL20|CCL23|TACR1|GPR65|HCAR3|CXCL13|GAL|PROK1|KISS1R|GPBAR1|NPW|HCAR2|NPSR1	-6.87155
		1	0	0	-9.73926	4.47659	GO:0098771	GO Biological Processes	inorganic ion homeostasis	-8.46082	2.41659	6.84025	24156	759	698	53	7.59312	1.00262	133|185|212|304|623|771|797|857|859|948|1907|1991|2056|2357|2358|3577|3934|4057|4879|4881|5731|5739|6005|6279|6280|6288|6338|6340|6354|6355|6357|6368|6781|6869|7036|7225|7421|8477|8614|9446|10563|10590|51463|54757|55584|57817|150684|245972|245973|255061|387129|389015|100133941	ADM|AGTR1|ALAS2|ANXA2P2|BDKRB1|CA12|CALCB|CAV1|CAV3|CD36|EDN2|ELANE|EPO|FPR1|FPR2|CXCR1|LCN2|LTF|NPPB|NPR1|PTGER1|PTGIR|RHAG|S100A8|S100A9|SAA1|SCNN1B|SCNN1G|CCL7|CCL8|CCL13|CCL23|STC1|TACR1|TFR2|TRPC6|VDR|GPR65|STC2|GSTO1|CXCL13|SCGN|GPR89B|FAM20A|CHRNA9|HAMP|COMMD1|ATP6V0D2|ATP6V1C2|TAC4|NPSR1|SLC9A4|CD24	-6.35123
		1	0	0	-9.73926	4.47659	GO:0055080	GO Biological Processes	cation homeostasis	-8.24552	2.40587	6.73749	24156	748	698	52	7.44986	0.993882	133|185|212|304|623|797|857|859|948|1907|1991|2056|2357|2358|3577|3934|4057|4879|4881|5731|5739|6005|6279|6280|6288|6338|6340|6354|6355|6357|6368|6781|6869|7036|7225|7421|8477|8614|9446|10563|10590|51463|54757|55584|57817|150684|245972|245973|255061|387129|389015|100133941	ADM|AGTR1|ALAS2|ANXA2P2|BDKRB1|CALCB|CAV1|CAV3|CD36|EDN2|ELANE|EPO|FPR1|FPR2|CXCR1|LCN2|LTF|NPPB|NPR1|PTGER1|PTGIR|RHAG|S100A8|S100A9|SAA1|SCNN1B|SCNN1G|CCL7|CCL8|CCL13|CCL23|STC1|TACR1|TFR2|TRPC6|VDR|GPR65|STC2|GSTO1|CXCL13|SCGN|GPR89B|FAM20A|CHRNA9|HAMP|COMMD1|ATP6V0D2|ATP6V1C2|TAC4|NPSR1|SLC9A4|CD24	-6.14913
		1	0	0	-9.73926	4.47659	GO:0055065	GO Biological Processes	metal ion homeostasis	-8.10031	2.48676	6.72191	24156	668	698	48	6.87679	0.957843	133|185|212|304|623|797|857|859|948|1907|1991|2056|2357|2358|3577|3934|4057|4879|4881|5731|5739|6005|6279|6280|6288|6338|6340|6354|6355|6357|6368|6781|6869|7036|7225|7421|8477|8614|9446|10563|10590|54757|55584|57817|150684|255061|387129|100133941	ADM|AGTR1|ALAS2|ANXA2P2|BDKRB1|CALCB|CAV1|CAV3|CD36|EDN2|ELANE|EPO|FPR1|FPR2|CXCR1|LCN2|LTF|NPPB|NPR1|PTGER1|PTGIR|RHAG|S100A8|S100A9|SAA1|SCNN1B|SCNN1G|CCL7|CCL8|CCL13|CCL23|STC1|TACR1|TFR2|TRPC6|VDR|GPR65|STC2|GSTO1|CXCL13|SCGN|FAM20A|CHRNA9|HAMP|COMMD1|TAC4|NPSR1|CD24	-6.0142
		1	0	0	-9.73926	4.47659	R-HSA-500792	Reactome Gene Sets	GPCR ligand binding	-7.93244	2.81602	6.83585	24156	467	698	38	5.44413	0.858777	133|185|623|680|797|1907|2015|2357|2358|2863|2921|3576|3577|4158|4161|5473|5539|5731|5739|6288|6347|6354|6357|6364|6368|6869|8477|8843|10563|51083|80326|84432|84634|90226|151306|283869|338442|387129	ADM|AGTR1|BDKRB1|BRS3|CALCB|EDN2|ADGRE1|FPR1|FPR2|GPR39|CXCL3|CXCL8|CXCR1|MC2R|MC5R|PPBP|PPY|PTGER1|PTGIR|SAA1|CCL2|CCL7|CCL13|CCL20|CCL23|TACR1|GPR65|HCAR3|CXCL13|GAL|WNT10A|PROK1|KISS1R|UCN2|GPBAR1|NPW|HCAR2|NPSR1	-5.85884
		1	0	0	-9.73926	4.47659	GO:0006873	GO Biological Processes	cellular ion homeostasis	-6.91398	2.324	6.06393	24156	685	698	46	6.59026	0.939117	133|185|212|304|623|797|857|859|948|1907|1991|2056|2357|2358|3577|3934|4057|5731|5739|6005|6279|6280|6288|6354|6355|6357|6368|6781|6869|7036|7225|7421|8477|8614|9446|10563|10590|51463|55584|57817|245972|245973|255061|387129|389015|100133941	ADM|AGTR1|ALAS2|ANXA2P2|BDKRB1|CALCB|CAV1|CAV3|CD36|EDN2|ELANE|EPO|FPR1|FPR2|CXCR1|LCN2|LTF|PTGER1|PTGIR|RHAG|S100A8|S100A9|SAA1|CCL7|CCL8|CCL13|CCL23|STC1|TACR1|TFR2|TRPC6|VDR|GPR65|STC2|GSTO1|CXCL13|SCGN|GPR89B|CHRNA9|HAMP|ATP6V0D2|ATP6V1C2|TAC4|NPSR1|SLC9A4|CD24	-4.91294
		1	0	0	-9.73926	4.47659	GO:0030003	GO Biological Processes	cellular cation homeostasis	-6.74106	2.31746	5.97479	24156	672	698	45	6.44699	0.929565	133|185|212|304|623|797|857|859|948|1907|1991|2056|2357|2358|3577|3934|4057|5731|5739|6279|6280|6288|6354|6355|6357|6368|6781|6869|7036|7225|7421|8477|8614|9446|10563|10590|51463|55584|57817|245972|245973|255061|387129|389015|100133941	ADM|AGTR1|ALAS2|ANXA2P2|BDKRB1|CALCB|CAV1|CAV3|CD36|EDN2|ELANE|EPO|FPR1|FPR2|CXCR1|LCN2|LTF|PTGER1|PTGIR|S100A8|S100A9|SAA1|CCL7|CCL8|CCL13|CCL23|STC1|TACR1|TFR2|TRPC6|VDR|GPR65|STC2|GSTO1|CXCL13|SCGN|GPR89B|CHRNA9|HAMP|ATP6V0D2|ATP6V1C2|TAC4|NPSR1|SLC9A4|CD24	-4.74829
		1	0	0	-9.73926	4.47659	GO:0006875	GO Biological Processes	cellular metal ion homeostasis	-6.49618	2.38071	5.88742	24156	596	698	41	5.87393	0.890003	133|185|212|304|623|797|857|859|948|1907|1991|2056|2357|2358|3577|3934|4057|5731|5739|6279|6280|6288|6354|6355|6357|6368|6781|6869|7036|7225|7421|8477|8614|9446|10563|10590|55584|57817|255061|387129|100133941	ADM|AGTR1|ALAS2|ANXA2P2|BDKRB1|CALCB|CAV1|CAV3|CD36|EDN2|ELANE|EPO|FPR1|FPR2|CXCR1|LCN2|LTF|PTGER1|PTGIR|S100A8|S100A9|SAA1|CCL7|CCL8|CCL13|CCL23|STC1|TACR1|TFR2|TRPC6|VDR|GPR65|STC2|GSTO1|CXCL13|SCGN|CHRNA9|HAMP|TAC4|NPSR1|CD24	-4.5195
		1	0	0	-9.73926	4.47659	GO:0072507	GO Biological Processes	divalent inorganic cation homeostasis	-6.15038	2.43436	5.73728	24156	526	698	37	5.30086	0.848044	133|185|304|623|797|857|859|948|1907|1991|2056|2357|2358|3577|5731|5739|6279|6280|6288|6354|6355|6357|6368|6781|6869|7225|7421|8477|8614|9446|10563|10590|54757|55584|255061|387129|100133941	ADM|AGTR1|ANXA2P2|BDKRB1|CALCB|CAV1|CAV3|CD36|EDN2|ELANE|EPO|FPR1|FPR2|CXCR1|PTGER1|PTGIR|S100A8|S100A9|SAA1|CCL7|CCL8|CCL13|CCL23|STC1|TACR1|TRPC6|VDR|GPR65|STC2|GSTO1|CXCL13|SCGN|FAM20A|CHRNA9|TAC4|NPSR1|CD24	-4.18346
Extracellular matrix	extracelluar matrix	7	1	1	-14.6052	10.4871	M3468	Canonical Pathways	NABA ECM REGULATORS	-14.6052	5.08933	10.9361	24156	238	698	35	5.01433	0.826053	101|871|1469|1470|1475|1990|1991|2161|2162|3697|4015|4016|4017|4312|4314|4316|4317|4318|4319|4320|4321|4322|5033|5054|5265|5266|6590|6768|7076|8710|23553|27299|54757|80070|283208	ADAM8|SERPINH1|CST1|CST2|CSTA|CELA1|ELANE|F12|F13A1|ITIH1|LOX|LOXL1|LOXL2|MMP1|MMP3|MMP7|MMP8|MMP9|MMP10|MMP11|MMP12|MMP13|P4HA1|SERPINE1|SERPINA1|PI3|SLPI|ST14|TIMP1|SERPINB7|HYAL4|ADAMDEC1|FAM20A|ADAMTS20|P4HA3	-12.2773
		7	0	0	-14.6052	10.4871	R-HSA-1474244	Reactome Gene Sets	Extracellular matrix organization	-14.3286	4.48402	10.492	24156	301	698	39	5.58739	0.869344	101|827|871|1088|1278|1281|1289|1291|1292|1293|1758|1991|3381|3690|3918|4015|4016|4017|4060|4237|4312|4314|4316|4317|4318|4319|4320|4321|4322|5033|5054|5118|6696|7057|7076|8785|26577|54829|283208	ADAM8|CAPN6|SERPINH1|CEACAM8|COL1A2|COL3A1|COL5A1|COL6A1|COL6A2|COL6A3|DMP1|ELANE|IBSP|ITGB3|LAMC2|LOX|LOXL1|LOXL2|LUM|MFAP2|MMP1|MMP3|MMP7|MMP8|MMP9|MMP10|MMP11|MMP12|MMP13|P4HA1|SERPINE1|PCOLCE|SPP1|THBS1|TIMP1|MATN4|PCOLCE2|ASPN|P4HA3	-12.0138
		7	0	0	-14.6052	10.4871	GO:0030198	GO Biological Processes	extracellular matrix organization	-11.9487	3.71125	9.10285	24156	373	698	40	5.73066	0.879751	101|857|871|1278|1281|1289|1291|1292|1293|1758|1991|3037|3381|3690|3918|4015|4016|4017|4060|4237|4312|4314|4316|4317|4318|4319|4320|4321|4322|5033|5054|5806|6696|7045|7057|7076|8785|10549|25975|80070	ADAM8|CAV1|SERPINH1|COL1A2|COL3A1|COL5A1|COL6A1|COL6A2|COL6A3|DMP1|ELANE|HAS2|IBSP|ITGB3|LAMC2|LOX|LOXL1|LOXL2|LUM|MFAP2|MMP1|MMP3|MMP7|MMP8|MMP9|MMP10|MMP11|MMP12|MMP13|P4HA1|SERPINE1|PTX3|SPP1|TGFBI|THBS1|TIMP1|MATN4|PRDX4|EGFL6|ADAMTS20	-9.7402
		7	0	0	-14.6052	10.4871	GO:0043062	GO Biological Processes	extracellular structure organization	-11.8043	3.46881	8.89982	24156	429	698	43	6.16046	0.910064	101|185|857|871|948|1278|1281|1289|1291|1292|1293|1758|1991|3037|3381|3690|3918|4015|4016|4017|4060|4237|4312|4314|4316|4317|4318|4319|4320|4321|4322|5033|5054|5320|5806|6696|7045|7057|7076|8785|10549|25975|80070	ADAM8|AGTR1|CAV1|SERPINH1|CD36|COL1A2|COL3A1|COL5A1|COL6A1|COL6A2|COL6A3|DMP1|ELANE|HAS2|IBSP|ITGB3|LAMC2|LOX|LOXL1|LOXL2|LUM|MFAP2|MMP1|MMP3|MMP7|MMP8|MMP9|MMP10|MMP11|MMP12|MMP13|P4HA1|SERPINE1|PLA2G2A|PTX3|SPP1|TGFBI|THBS1|TIMP1|MATN4|PRDX4|EGFL6|ADAMTS20	-9.60579
		7	0	0	-14.6052	10.4871	R-HSA-1442490	Reactome Gene Sets	Collagen degradation	-10.5719	8.65186	10.5732	24156	64	698	16	2.29226	0.56646	1278|1281|1289|1291|1292|1293|1991|4312|4314|4316|4317|4318|4319|4320|4321|4322	COL1A2|COL3A1|COL5A1|COL6A1|COL6A2|COL6A3|ELANE|MMP1|MMP3|MMP7|MMP8|MMP9|MMP10|MMP11|MMP12|MMP13	-8.40812
		7	0	0	-14.6052	10.4871	R-HSA-1474228	Reactome Gene Sets	Degradation of the extracellular matrix	-9.1769	5.19112	8.57885	24156	140	698	21	3.0086	0.646578	101|827|1278|1281|1289|1291|1292|1293|1991|3918|4312|4314|4316|4317|4318|4319|4320|4321|4322|6696|7076	ADAM8|CAPN6|COL1A2|COL3A1|COL5A1|COL6A1|COL6A2|COL6A3|ELANE|LAMC2|MMP1|MMP3|MMP7|MMP8|MMP9|MMP10|MMP11|MMP12|MMP13|SPP1|TIMP1	-7.04523
		7	0	0	-14.6052	10.4871	R-HSA-1592389	Reactome Gene Sets	Activation of Matrix Metalloproteinases	-7.71418	10.4871	9.40721	24156	33	698	10	1.43266	0.449791	1991|4312|4314|4316|4317|4318|4319|4320|4322|7076	ELANE|MMP1|MMP3|MMP7|MMP8|MMP9|MMP10|MMP11|MMP13|TIMP1	-5.65753
		7	0	0	-14.6052	10.4871	GO:0030574	GO Biological Processes	collagen catabolic process	-6.12507	7.36329	7.53228	24156	47	698	10	1.43266	0.449791	4312|4314|4316|4317|4318|4319|4320|4321|4322|5657	MMP1|MMP3|MMP7|MMP8|MMP9|MMP10|MMP11|MMP12|MMP13|PRTN3	-4.1639
		7	0	0	-14.6052	10.4871	GO:0022617	GO Biological Processes	extracellular matrix disassembly	-5.3396	5.00349	6.30229	24156	83	698	12	1.7192	0.492005	101|1991|4312|4314|4316|4317|4318|4319|4320|4321|4322|7076	ADAM8|ELANE|MMP1|MMP3|MMP7|MMP8|MMP9|MMP10|MMP11|MMP12|MMP13|TIMP1	-3.41843
		7	0	0	-14.6052	10.4871	GO:0032963	GO Biological Processes	collagen metabolic process	-5.31235	4.28765	6.04249	24156	113	698	14	2.00573	0.530651	871|1278|1289|4312|4314|4316|4317|4318|4319|4320|4321|4322|5657|8710	SERPINH1|COL1A2|COL5A1|MMP1|MMP3|MMP7|MMP8|MMP9|MMP10|MMP11|MMP12|MMP13|PRTN3|SERPINB7	-3.39636
	regulation of peptidase, proteolysis, and hydrolase activity	16	1	1	-7.75162	3.5565	GO:0010466	GO Biological Processes	negative regulation of peptidase activity	-7.75162	3.51279	7.10844	24156	266	698	27	3.86819	0.729894	330|332|871|1293|1469|1470|1475|2719|3697|4057|4318|5054|5265|5266|5743|5918|6590|6690|6691|7035|7057|7076|7422|7980|8710|404203|646424	BIRC3|BIRC5|SERPINH1|COL6A3|CST1|CST2|CSTA|GPC3|ITIH1|LTF|MMP9|SERPINE1|SERPINA1|PI3|PTGS2|RARRES1|SLPI|SPINK1|SPINK2|TFPI|THBS1|TIMP1|VEGFA|TFPI2|SERPINB7|SPINK6|SPINK8	-5.69019
		16	0	0	-7.75162	3.5565	GO:0010951	GO Biological Processes	negative regulation of endopeptidase activity	-7.59793	3.5565	7.05123	24156	253	698	26	3.72493	0.716784	330|332|871|1293|1469|1470|1475|3697|4057|4318|5054|5265|5266|5743|5918|6590|6690|6691|7035|7057|7076|7422|7980|8710|404203|646424	BIRC3|BIRC5|SERPINH1|COL6A3|CST1|CST2|CSTA|ITIH1|LTF|MMP9|SERPINE1|SERPINA1|PI3|PTGS2|RARRES1|SLPI|SPINK1|SPINK2|TFPI|THBS1|TIMP1|VEGFA|TFPI2|SERPINB7|SPINK6|SPINK8	-5.54364
		16	0	0	-7.75162	3.5565	GO:0045861	GO Biological Processes	negative regulation of proteolysis	-6.40759	2.82126	6.07299	24156	368	698	30	4.29799	0.767654	330|332|871|1293|1469|1470|1475|2719|3586|3697|4057|4318|5054|5265|5266|5743|5918|6590|6690|6691|7035|7057|7076|7422|7850|7980|8710|11326|404203|646424	BIRC3|BIRC5|SERPINH1|COL6A3|CST1|CST2|CSTA|GPC3|IL10|ITIH1|LTF|MMP9|SERPINE1|SERPINA1|PI3|PTGS2|RARRES1|SLPI|SPINK1|SPINK2|TFPI|THBS1|TIMP1|VEGFA|IL1R2|TFPI2|SERPINB7|VSIG4|SPINK6|SPINK8	-4.43484
		16	0	0	-7.75162	3.5565	GO:0052547	GO Biological Processes	regulation of peptidase activity	-5.73468	2.48271	5.53838	24156	460	698	33	4.72779	0.803313	330|332|857|871|1293|1469|1470|1475|2719|3697|4057|4318|4838|5054|5118|5265|5266|5743|5918|6279|6280|6590|6690|6691|7035|7057|7076|7422|7980|8710|26577|404203|646424	BIRC3|BIRC5|CAV1|SERPINH1|COL6A3|CST1|CST2|CSTA|GPC3|ITIH1|LTF|MMP9|NODAL|SERPINE1|PCOLCE|SERPINA1|PI3|PTGS2|RARRES1|S100A8|S100A9|SLPI|SPINK1|SPINK2|TFPI|THBS1|TIMP1|VEGFA|TFPI2|SERPINB7|PCOLCE2|SPINK6|SPINK8	-3.79215
		16	0	0	-7.75162	3.5565	GO:0051346	GO Biological Processes	negative regulation of hydrolase activity	-4.69978	2.28262	4.8438	24156	470	698	31	4.44126	0.779759	330|332|871|1293|1469|1470|1475|2719|3697|3958|4057|4318|5054|5265|5266|5743|5806|5918|5997|6590|6690|6691|7035|7057|7076|7422|7980|8710|90853|404203|646424	BIRC3|BIRC5|SERPINH1|COL6A3|CST1|CST2|CSTA|GPC3|ITIH1|LGALS3|LTF|MMP9|SERPINE1|SERPINA1|PI3|PTGS2|PTX3|RARRES1|RGS2|SLPI|SPINK1|SPINK2|TFPI|THBS1|TIMP1|VEGFA|TFPI2|SERPINB7|SPOCD1|SPINK6|SPINK8	-2.84457
		16	0	0	-7.75162	3.5565	GO:0052548	GO Biological Processes	regulation of endopeptidase activity	-4.63002	2.33943	4.82851	24156	429	698	29	4.15473	0.755316	330|332|871|1293|1469|1470|1475|3697|4057|4318|4838|5054|5265|5266|5743|5918|6279|6280|6590|6690|6691|7035|7057|7076|7422|7980|8710|404203|646424	BIRC3|BIRC5|SERPINH1|COL6A3|CST1|CST2|CSTA|ITIH1|LTF|MMP9|NODAL|SERPINE1|SERPINA1|PI3|PTGS2|RARRES1|S100A8|S100A9|SLPI|SPINK1|SPINK2|TFPI|THBS1|TIMP1|VEGFA|TFPI2|SERPINB7|SPINK6|SPINK8	-2.78513
	collagen formation	10	1	1	-11.0256	8.51003	R-HSA-1474290	Reactome Gene Sets	Collagen formation	-11.0256	7.30602	10.3386	24156	90	698	19	2.72206	0.615926	871|1278|1281|1289|1291|1292|1293|3918|4015|4016|4017|4314|4316|4318|4322|5033|5118|26577|283208	SERPINH1|COL1A2|COL3A1|COL5A1|COL6A1|COL6A2|COL6A3|LAMC2|LOX|LOXL1|LOXL2|MMP3|MMP7|MMP9|MMP13|P4HA1|PCOLCE|PCOLCE2|P4HA3	-8.84319
		10	0	0	-11.0256	8.51003	R-HSA-2022090	Reactome Gene Sets	Assembly of collagen fibrils and other multimeric structures	-9.83915	8.51003	10.1305	24156	61	698	15	2.149	0.548874	1278|1281|1289|1291|1292|1293|3918|4015|4016|4017|4314|4316|4318|4322|5118	COL1A2|COL3A1|COL5A1|COL6A1|COL6A2|COL6A3|LAMC2|LOX|LOXL1|LOXL2|MMP3|MMP7|MMP9|MMP13|PCOLCE	-7.69031
		10	0	0	-11.0256	8.51003	M18	Canonical Pathways	PID INTEGRIN1 PATHWAY	-7.35875	6.81662	8.16225	24156	66	698	13	1.86246	0.511722	929|1278|1281|1289|1291|1292|1293|2162|3918|6696|7045|7057|7422	CD14|COL1A2|COL3A1|COL5A1|COL6A1|COL6A2|COL6A3|F13A1|LAMC2|SPP1|TGFBI|THBS1|VEGFA	-5.32968
		10	0	0	-11.0256	8.51003	R-HSA-3000178	Reactome Gene Sets	ECM proteoglycans	-6.6007	5.9197	7.40973	24156	76	698	13	1.86246	0.511722	1278|1281|1289|1291|1292|1293|1758|3381|3690|4060|5054|8785|54829	COL1A2|COL3A1|COL5A1|COL6A1|COL6A2|COL6A3|DMP1|IBSP|ITGB3|LUM|SERPINE1|MATN4|ASPN	-4.62003
		10	0	0	-11.0256	8.51003	R-HSA-1650814	Reactome Gene Sets	Collagen biosynthesis and modifying enzymes	-5.49519	5.68182	6.61955	24156	67	698	11	1.57593	0.471402	871|1278|1281|1289|1291|1292|1293|5033|5118|26577|283208	SERPINH1|COL1A2|COL3A1|COL5A1|COL6A1|COL6A2|COL6A3|P4HA1|PCOLCE|PCOLCE2|P4HA3	-3.56347
		10	0	0	-11.0256	8.51003	M198	Canonical Pathways	PID SYNDECAN 1 PATHWAY	-5.2485	6.77102	6.75801	24156	46	698	9	1.2894	0.42702	1278|1281|1289|1291|1292|1293|4312|4316|4318	COL1A2|COL3A1|COL5A1|COL6A1|COL6A2|COL6A3|MMP1|MMP7|MMP9	-3.34603
		10	0	0	-11.0256	8.51003	GO:0030199	GO Biological Processes	collagen fibril organization	-4.8633	6.1072	6.29796	24156	51	698	9	1.2894	0.42702	871|1278|1281|1289|4015|4017|4060|4320|5033	SERPINH1|COL1A2|COL3A1|COL5A1|LOX|LOXL2|LUM|MMP11|P4HA1	-2.99444
		10	0	0	-11.0256	8.51003	R-HSA-216083	Reactome Gene Sets	Integrin cell surface interactions	-4.47927	4.47861	5.54184	24156	85	698	11	1.57593	0.471402	1278|1281|1289|1291|1292|1293|3381|3690|4060|6696|7057	COL1A2|COL3A1|COL5A1|COL6A1|COL6A2|COL6A3|IBSP|ITGB3|LUM|SPP1|THBS1	-2.64872
		10	0	0	-11.0256	8.51003	hsa04512	KEGG Pathway	ECM-receptor interaction	-3.90333	4.22042	5.03885	24156	82	698	10	1.43266	0.449791	948|1278|1291|1292|1293|3381|3690|3918|6696|7057	CD36|COL1A2|COL6A1|COL6A2|COL6A3|IBSP|ITGB3|LAMC2|SPP1|THBS1	-2.12893
		10	0	0	-11.0256	8.51003	M53	Canonical Pathways	PID INTEGRIN3 PATHWAY	-3.67241	5.63377	5.24601	24156	43	698	7	1.00287	0.377142	1278|3381|3690|6696|7045|7057|7422	COL1A2|IBSP|ITGB3|SPP1|TGFBI|THBS1|VEGFA	-1.92733
	skeleton, connective tissue development	11	1	1	-9.9115	9.61318	GO:0001501	GO Biological Processes	skeletal system development	-9.9115	2.94392	7.79809	24156	529	698	45	6.44699	0.929565	871|1044|1116|1278|1281|1291|1292|1293|1746|1749|3037|3209|3215|3216|3219|3223|3239|3952|3975|4015|4017|4057|4060|4256|4318|4322|4838|4883|5307|6591|6781|7004|7045|7076|7421|8091|8785|9464|9573|10468|25884|79001|130497|284266|340260	SERPINH1|CDX1|CHI3L1|COL1A2|COL3A1|COL6A1|COL6A2|COL6A3|DLX2|DLX5|HAS2|HOXA13|HOXB5|HOXB6|HOXB9|HOXC6|HOXD13|LEP|LHX1|LOX|LOXL2|LTF|LUM|MGP|MMP9|MMP13|NODAL|NPR3|PITX1|SNAI2|STC1|TEAD4|TGFBI|TIMP1|VDR|HMGA2|MATN4|HAND2|GDF3|FST|CHRDL2|VKORC1|OSR1|SIGLEC15|UNCX	-7.75971
		11	0	0	-9.9115	9.61318	GO:0061448	GO Biological Processes	connective tissue development	-9.17682	3.73462	7.91053	24156	278	698	30	4.29799	0.767654	871|1019|1116|1289|1291|1292|1293|1396|1746|3952|4015|4017|4060|4256|4322|5307|6591|6781|7045|7076|8091|8710|8785|9464|10135|25884|57561|64641|130497|340260	SERPINH1|CDK4|CHI3L1|COL5A1|COL6A1|COL6A2|COL6A3|CRIP1|DLX2|LEP|LOX|LOXL2|LUM|MGP|MMP13|PITX1|SNAI2|STC1|TGFBI|TIMP1|HMGA2|SERPINB7|MATN4|HAND2|NAMPT|CHRDL2|ARRDC3|EBF2|OSR1|UNCX	-7.04523
		11	0	0	-9.9115	9.61318	GO:0051216	GO Biological Processes	cartilage development	-6.60068	3.59134	6.53702	24156	212	698	22	3.15186	0.661305	871|1116|1291|1292|1293|1746|3952|4017|4060|4256|4322|5307|6591|6781|7045|7076|8091|8785|9464|25884|130497|340260	SERPINH1|CHI3L1|COL6A1|COL6A2|COL6A3|DLX2|LEP|LOXL2|LUM|MGP|MMP13|PITX1|SNAI2|STC1|TGFBI|TIMP1|HMGA2|MATN4|HAND2|CHRDL2|OSR1|UNCX	-4.62003
		11	0	0	-9.9115	9.61318	GO:0060536	GO Biological Processes	cartilage morphogenesis	-4.9439	8.65186	6.9883	24156	28	698	7	1.00287	0.377142	1291|1292|1293|6591|6781|8785|9464	COL6A1|COL6A2|COL6A3|SNAI2|STC1|MATN4|HAND2	-3.0704
		11	0	0	-9.9115	9.61318	GO:0048705	GO Biological Processes	skeletal system morphogenesis	-4.6152	2.88395	5.05961	24156	240	698	20	2.86533	0.631461	871|1044|1291|1292|1293|1746|1749|3037|3215|3216|3219|3975|4057|4256|4322|4838|6781|8785|130497|340260	SERPINH1|CDX1|COL6A1|COL6A2|COL6A3|DLX2|DLX5|HAS2|HOXB5|HOXB6|HOXB9|LHX1|LTF|MGP|MMP13|NODAL|STC1|MATN4|OSR1|UNCX	-2.7761
		11	0	0	-9.9115	9.61318	GO:0003422	GO Biological Processes	growth plate cartilage morphogenesis	-3.90511	9.61318	6.30572	24156	18	698	5	0.716332	0.319204	1291|1292|1293|6781|8785	COL6A1|COL6A2|COL6A3|STC1|MATN4	-2.12893
		11	0	0	-9.9115	9.61318	GO:0060351	GO Biological Processes	cartilage development involved in endochondral bone morphogenesis	-3.608	5.50573	5.16013	24156	44	698	7	1.00287	0.377142	871|1291|1292|1293|4322|6781|8785	SERPINH1|COL6A1|COL6A2|COL6A3|MMP13|STC1|MATN4	-1.87096
		11	0	0	-9.9115	9.61318	GO:0098868	GO Biological Processes	bone growth	-3.54542	5.38338	5.07684	24156	45	698	7	1.00287	0.377142	1291|1292|1293|3952|4322|6781|8785	COL6A1|COL6A2|COL6A3|LEP|MMP13|STC1|MATN4	-1.81515
		11	0	0	-9.9115	9.61318	GO:0003417	GO Biological Processes	growth plate cartilage development	-3.48937	6.29226	5.24769	24156	33	698	6	0.859599	0.349418	1291|1292|1293|4322|6781|8785	COL6A1|COL6A2|COL6A3|MMP13|STC1|MATN4	-1.76576
		11	0	0	-9.9115	9.61318	GO:0060349	GO Biological Processes	bone morphogenesis	-3.46098	3.46074	4.46198	24156	110	698	11	1.57593	0.471402	871|1044|1291|1292|1293|1749|3037|4057|4322|6781|8785	SERPINH1|CDX1|COL6A1|COL6A2|COL6A3|DLX5|HAS2|LTF|MMP13|STC1|MATN4	-1.73957
	core matrisome	9	1	1	-11.9755	4.27874	M5884	Canonical Pathways	NABA CORE MATRISOME	-11.9755	4.27874	9.43263	24156	275	698	34	4.87106	0.81478	1278|1281|1289|1291|1292|1293|1758|3381|3486|3489|3490|3918|4060|4237|4256|5118|5552|5553|6696|7045|7057|8785|10417|11082|22917|26577|27286|54829|115908|116844|137902|148113|170392|347252	COL1A2|COL3A1|COL5A1|COL6A1|COL6A2|COL6A3|DMP1|IBSP|IGFBP3|IGFBP6|IGFBP7|LAMC2|LUM|MFAP2|MGP|PCOLCE|SRGN|PRG2|SPP1|TGFBI|THBS1|MATN4|SPON2|ESM1|ZP1|PCOLCE2|SRPX2|ASPN|CTHRC1|LRG1|PXDNL|CILP2|OIT3|IGFBPL1	-9.76363
		9	0	0	-11.9755	4.27874	M3008	Canonical Pathways	NABA ECM GLYCOPROTEINS	-7.86818	4.06108	7.42241	24156	196	698	23	3.29513	0.675667	1758|3381|3486|3489|3490|3918|4237|4256|5118|6696|7045|7057|8785|10417|22917|26577|27286|115908|116844|137902|148113|170392|347252	DMP1|IBSP|IGFBP3|IGFBP6|IGFBP7|LAMC2|MFAP2|MGP|PCOLCE|SPP1|TGFBI|THBS1|MATN4|SPON2|ZP1|PCOLCE2|SRPX2|CTHRC1|LRG1|PXDNL|CILP2|OIT3|IGFBPL1	-5.80192
DNA epigenetics, transcription, and protease	transcriptional misregulation in cancer, hemostasis, wound healing	8	1	1	-13.2468	11.5358	hsa05202	KEGG Pathway	Transcriptional misregulation in cancer	-13.2468	5.57564	10.6288	24156	180	698	29	4.15473	0.755316	330|597|929|1437|1991|2209|3002|3020|3195|3486|3576|4314|4318|6756|6757|7113|7850|8091|8350|8351|8352|8354|8355|8356|8357|8358|8968|64332|126961	BIRC3|BCL2A1|CD14|CSF2|ELANE|FCGR1A|GZMB|H3-3A|TLX1|IGFBP3|CXCL8|MMP3|MMP9|SSX1|SSX2|TMPRSS2|IL1R2|HMGA2|H3C1|H3C4|H3C3|H3C11|H3C8|H3C12|H3C10|H3C2|H3C7|NFKBIZ|H3C14	-10.973
		8	0	0	-13.2468	11.5358	GO:0050878	GO Biological Processes	regulation of body fluid levels	-11.0687	3.13993	8.40006	24156	507	698	46	6.59026	0.939117	133|857|948|1192|1278|1281|2030|2161|2162|3020|3037|3043|3046|3048|3291|3690|4879|4881|4883|5054|5265|5617|5657|6288|6338|6340|7035|7057|7225|7421|7422|7980|8350|8351|8352|8354|8355|8356|8357|8358|8673|8968|57126|79001|126961|140628	ADM|CAV1|CD36|CLIC1|COL1A2|COL3A1|SLC29A1|F12|F13A1|H3-3A|HAS2|HBB|HBE1|HBG2|HSD11B2|ITGB3|NPPB|NPR1|NPR3|SERPINE1|SERPINA1|PRL|PRTN3|SAA1|SCNN1B|SCNN1G|TFPI|THBS1|TRPC6|VDR|VEGFA|TFPI2|H3C1|H3C4|H3C3|H3C11|H3C8|H3C12|H3C10|H3C2|VAMP8|H3C7|CD177|VKORC1|H3C14|GATA5	-8.88318
		8	0	0	-13.2468	11.5358	GO:0007596	GO Biological Processes	blood coagulation	-8.96724	3.39895	7.63845	24156	336	698	33	4.72779	0.803313	857|948|1192|1278|1281|2161|2162|3020|3043|3046|3048|3690|5054|5265|5657|6288|7035|7057|7225|7980|8350|8351|8352|8354|8355|8356|8357|8358|8968|57126|79001|126961|140628	CAV1|CD36|CLIC1|COL1A2|COL3A1|F12|F13A1|H3-3A|HBB|HBE1|HBG2|ITGB3|SERPINE1|SERPINA1|PRTN3|SAA1|TFPI|THBS1|TRPC6|TFPI2|H3C1|H3C4|H3C3|H3C11|H3C8|H3C12|H3C10|H3C2|H3C7|CD177|VKORC1|H3C14|GATA5	-6.84126
		8	0	0	-13.2468	11.5358	GO:0007599	GO Biological Processes	hemostasis	-8.8039	3.34911	7.536	24156	341	698	33	4.72779	0.803313	857|948|1192|1278|1281|2161|2162|3020|3043|3046|3048|3690|5054|5265|5657|6288|7035|7057|7225|7980|8350|8351|8352|8354|8355|8356|8357|8358|8968|57126|79001|126961|140628	CAV1|CD36|CLIC1|COL1A2|COL3A1|F12|F13A1|H3-3A|HBB|HBE1|HBG2|ITGB3|SERPINE1|SERPINA1|PRTN3|SAA1|TFPI|THBS1|TRPC6|TFPI2|H3C1|H3C4|H3C3|H3C11|H3C8|H3C12|H3C10|H3C2|H3C7|CD177|VKORC1|H3C14|GATA5	-6.68345
		8	0	0	-13.2468	11.5358	GO:0050817	GO Biological Processes	coagulation	-8.77165	3.33932	7.51573	24156	342	698	33	4.72779	0.803313	857|948|1192|1278|1281|2161|2162|3020|3043|3046|3048|3690|5054|5265|5657|6288|7035|7057|7225|7980|8350|8351|8352|8354|8355|8356|8357|8358|8968|57126|79001|126961|140628	CAV1|CD36|CLIC1|COL1A2|COL3A1|F12|F13A1|H3-3A|HBB|HBE1|HBG2|ITGB3|SERPINE1|SERPINA1|PRTN3|SAA1|TFPI|THBS1|TRPC6|TFPI2|H3C1|H3C4|H3C3|H3C11|H3C8|H3C12|H3C10|H3C2|H3C7|CD177|VKORC1|H3C14|GATA5	-6.65394
		8	0	0	-13.2468	11.5358	R-HSA-109582	Reactome Gene Sets	Hemostasis	-8.62962	2.61503	7.03905	24156	622	698	47	6.73352	0.948541	857|948|962|1084|1088|1278|1675|2161|2162|3020|3043|3046|3048|3512|3690|4282|4312|5004|5054|5265|5473|5478|5552|5657|5739|7035|7044|7057|7076|7225|7422|8350|8351|8352|8354|8355|8356|8357|8358|8968|9046|9123|54210|57126|84790|126961|140628	CAV1|CD36|CD48|CEACAM3|CEACAM8|COL1A2|CFD|F12|F13A1|H3-3A|HBB|HBE1|HBG2|JCHAIN|ITGB3|MIF|MMP1|ORM1|SERPINE1|SERPINA1|PPBP|PPIA|SRGN|PRTN3|PTGIR|TFPI|LEFTY2|THBS1|TIMP1|TRPC6|VEGFA|H3C1|H3C4|H3C3|H3C11|H3C8|H3C12|H3C10|H3C2|H3C7|DOK2|SLC16A3|TREM1|CD177|TUBA1C|H3C14|GATA5	-6.51734
		8	0	0	-13.2468	11.5358	GO:0038111	GO Biological Processes	interleukin-7-mediated signaling pathway	-8.16878	11.5358	9.96029	24156	30	698	10	1.43266	0.449791	8350|8351|8352|8354|8355|8356|8357|8358|8968|126961	H3C1|H3C4|H3C3|H3C11|H3C8|H3C12|H3C10|H3C2|H3C7|H3C14	-6.07756
		8	0	0	-13.2468	11.5358	GO:0009611	GO Biological Processes	response to wounding	-8.07338	2.45407	6.68961	24156	691	698	49	7.02006	0.967024	133|857|859|891|948|1192|1278|1281|1289|2056|2069|2161|2162|3020|3043|3046|3048|3586|3690|3956|4015|4321|5054|5265|5657|6279|6288|6696|7035|7057|7076|7225|7980|8350|8351|8352|8354|8355|8356|8357|8358|8968|10481|10894|11009|57126|79001|126961|140628	ADM|CAV1|CAV3|CCNB1|CD36|CLIC1|COL1A2|COL3A1|COL5A1|EPO|EREG|F12|F13A1|H3-3A|HBB|HBE1|HBG2|IL10|ITGB3|LGALS1|LOX|MMP12|SERPINE1|SERPINA1|PRTN3|S100A8|SAA1|SPP1|TFPI|THBS1|TIMP1|TRPC6|TFPI2|H3C1|H3C4|H3C3|H3C11|H3C8|H3C12|H3C10|H3C2|H3C7|HOXB13|LYVE1|IL24|CD177|VKORC1|H3C14|GATA5	-5.9898
		8	0	0	-13.2468	11.5358	GO:0042060	GO Biological Processes	wound healing	-7.33329	2.52346	6.38346	24156	576	698	42	6.01719	0.900106	857|859|891|948|1192|1278|1281|1289|2069|2161|2162|3020|3043|3046|3048|3690|4015|4321|5054|5265|5657|6279|6288|7035|7057|7076|7225|7980|8350|8351|8352|8354|8355|8356|8357|8358|8968|11009|57126|79001|126961|140628	CAV1|CAV3|CCNB1|CD36|CLIC1|COL1A2|COL3A1|COL5A1|EREG|F12|F13A1|H3-3A|HBB|HBE1|HBG2|ITGB3|LOX|MMP12|SERPINE1|SERPINA1|PRTN3|S100A8|SAA1|TFPI|THBS1|TIMP1|TRPC6|TFPI2|H3C1|H3C4|H3C3|H3C11|H3C8|H3C12|H3C10|H3C2|H3C7|IL24|CD177|VKORC1|H3C14|GATA5	-5.30644
		8	0	0	-13.2468	11.5358	R-HSA-1266695	Reactome Gene Sets	Interleukin-7 signaling	-7.30949	9.61318	8.92097	24156	36	698	10	1.43266	0.449791	8350|8351|8352|8354|8355|8356|8357|8358|8968|126961	H3C1|H3C4|H3C3|H3C11|H3C8|H3C12|H3C10|H3C2|H3C7|H3C14	-5.28485
	DNA methylation, RNA Poymerase I promoter opening	1	1	1	-36.7673	21.6297	R-HSA-73728	Reactome Gene Sets	RNA Polymerase I Promoter Opening	-36.7673	19.2264	24.9868	24156	63	698	35	5.01433	0.826053	3012|3013|3017|3018|3020|8294|8331|8335|8339|8340|8342|8345|8346|8348|8350|8351|8352|8354|8355|8356|8357|8358|8359|8360|8361|8363|8364|8365|8366|8367|8368|8370|8968|85236|126961	H2AC8|H2AC7|H2BC5|H2BC3|H3-3A|H4C9|H2AC14|H2AC4|H2BC8|H2BC13|H2BC14|H2BC9|H2BC10|H2BC17|H3C1|H3C4|H3C3|H3C11|H3C8|H3C12|H3C10|H3C2|H4C1|H4C4|H4C6|H4C11|H4C3|H4C8|H4C2|H4C5|H4C13|H4C14|H3C7|H2BC12|H3C14	-32.4482
		1	0	0	-36.7673	21.6297	hsa05322	KEGG Pathway	Systemic lupus erythematosus	-36.3484	11.9695	21.8819	24156	133	698	46	6.59026	0.939117	1991|2209|2214|2215|3012|3013|3017|3018|3020|3586|8294|8331|8332|8335|8336|8339|8340|8342|8345|8346|8348|8350|8351|8352|8354|8355|8356|8357|8358|8359|8360|8361|8363|8364|8365|8366|8367|8368|8370|8968|8969|85235|85236|92815|126961|317772	ELANE|FCGR1A|FCGR3A|FCGR3B|H2AC8|H2AC7|H2BC5|H2BC3|H3-3A|IL10|H4C9|H2AC14|H2AC16|H2AC4|H2AC17|H2BC8|H2BC13|H2BC14|H2BC9|H2BC10|H2BC17|H3C1|H3C4|H3C3|H3C11|H3C8|H3C12|H3C10|H3C2|H4C1|H4C4|H4C6|H4C11|H4C3|H4C8|H4C2|H4C5|H4C13|H4C14|H3C7|H2AC11|H2AC12|H2BC12|H2AW|H3C14|H2AC21	-32.3303
		1	0	0	-36.7673	21.6297	R-HSA-5334118	Reactome Gene Sets	DNA methylation	-36.1113	18.6348	24.5576	24156	65	698	35	5.01433	0.826053	3012|3013|3017|3018|3020|8294|8331|8335|8339|8340|8342|8345|8346|8348|8350|8351|8352|8354|8355|8356|8357|8358|8359|8360|8361|8363|8364|8365|8366|8367|8368|8370|8968|85236|126961	H2AC8|H2AC7|H2BC5|H2BC3|H3-3A|H4C9|H2AC14|H2AC4|H2BC8|H2BC13|H2BC14|H2BC9|H2BC10|H2BC17|H3C1|H3C4|H3C3|H3C11|H3C8|H3C12|H3C10|H3C2|H4C1|H4C4|H4C6|H4C11|H4C3|H4C8|H4C2|H4C5|H4C13|H4C14|H3C7|H2BC12|H3C14	-32.2693
		1	0	0	-36.7673	21.6297	R-HSA-3214815	Reactome Gene Sets	HDACs deacetylate histones	-35.9192	14.7266	23.001	24156	94	698	40	5.73066	0.879751	3012|3013|3017|3018|8294|8331|8332|8335|8336|8339|8340|8342|8345|8346|8348|8350|8351|8352|8354|8355|8356|8357|8358|8359|8360|8361|8363|8364|8365|8366|8367|8368|8370|8968|8969|85235|85236|92815|126961|317772	H2AC8|H2AC7|H2BC5|H2BC3|H4C9|H2AC14|H2AC16|H2AC4|H2AC17|H2BC8|H2BC13|H2BC14|H2BC9|H2BC10|H2BC17|H3C1|H3C4|H3C3|H3C11|H3C8|H3C12|H3C10|H3C2|H4C1|H4C4|H4C6|H4C11|H4C3|H4C8|H4C2|H4C5|H4C13|H4C14|H3C7|H2AC11|H2AC12|H2BC12|H2AW|H3C14|H2AC21	-32.2022
		1	0	0	-36.7673	21.6297	R-HSA-5625886	Reactome Gene Sets	Activated PKN1 stimulates transcription of AR (androgen receptor) regulated genes KLK2 and KLK3	-35.4857	18.0785	24.147	24156	67	698	35	5.01433	0.826053	3012|3013|3017|3018|3020|8294|8331|8335|8339|8340|8342|8345|8346|8348|8350|8351|8352|8354|8355|8356|8357|8358|8359|8360|8361|8363|8364|8365|8366|8367|8368|8370|8968|85236|126961	H2AC8|H2AC7|H2BC5|H2BC3|H3-3A|H4C9|H2AC14|H2AC4|H2BC8|H2BC13|H2BC14|H2BC9|H2BC10|H2BC17|H3C1|H3C4|H3C3|H3C11|H3C8|H3C12|H3C10|H3C2|H4C1|H4C4|H4C6|H4C11|H4C3|H4C8|H4C2|H4C5|H4C13|H4C14|H3C7|H2BC12|H3C14	-31.8656
		1	0	0	-36.7673	21.6297	R-HSA-427359	Reactome Gene Sets	SIRT1 negatively regulates rRNA expression	-35.1835	17.8127	23.9484	24156	68	698	35	5.01433	0.826053	3012|3013|3017|3018|3020|8294|8331|8335|8339|8340|8342|8345|8346|8348|8350|8351|8352|8354|8355|8356|8357|8358|8359|8360|8361|8363|8364|8365|8366|8367|8368|8370|8968|85236|126961	H2AC8|H2AC7|H2BC5|H2BC3|H3-3A|H4C9|H2AC14|H2AC4|H2BC8|H2BC13|H2BC14|H2BC9|H2BC10|H2BC17|H3C1|H3C4|H3C3|H3C11|H3C8|H3C12|H3C10|H3C2|H4C1|H4C4|H4C6|H4C11|H4C3|H4C8|H4C2|H4C5|H4C13|H4C14|H3C7|H2BC12|H3C14	-31.6425
		1	0	0	-36.7673	21.6297	R-HSA-2299718	Reactome Gene Sets	Condensation of Prophase Chromosomes	-35.0139	16.8361	23.5344	24156	74	698	36	5.15759	0.837138	891|3012|3013|3017|3018|3020|8294|8331|8335|8339|8340|8342|8345|8346|8348|8350|8351|8352|8354|8355|8356|8357|8358|8359|8360|8361|8363|8364|8365|8366|8367|8368|8370|8968|85236|126961	CCNB1|H2AC8|H2AC7|H2BC5|H2BC3|H3-3A|H4C9|H2AC14|H2AC4|H2BC8|H2BC13|H2BC14|H2BC9|H2BC10|H2BC17|H3C1|H3C4|H3C3|H3C11|H3C8|H3C12|H3C10|H3C2|H4C1|H4C4|H4C6|H4C11|H4C3|H4C8|H4C2|H4C5|H4C13|H4C14|H3C7|H2BC12|H3C14	-31.5399
		1	0	0	-36.7673	21.6297	R-HSA-212300	Reactome Gene Sets	PRC2 methylates histones and DNA	-33.7663	16.5926	23.015	24156	73	698	35	5.01433	0.826053	3012|3013|3017|3018|3020|8294|8331|8335|8339|8340|8342|8345|8346|8348|8350|8351|8352|8354|8355|8356|8357|8358|8359|8360|8361|8363|8364|8365|8366|8367|8368|8370|8968|85236|126961	H2AC8|H2AC7|H2BC5|H2BC3|H3-3A|H4C9|H2AC14|H2AC4|H2BC8|H2BC13|H2BC14|H2BC9|H2BC10|H2BC17|H3C1|H3C4|H3C3|H3C11|H3C8|H3C12|H3C10|H3C2|H4C1|H4C4|H4C6|H4C11|H4C3|H4C8|H4C2|H4C5|H4C13|H4C14|H3C7|H2BC12|H3C14	-30.366
		1	0	0	-36.7673	21.6297	R-HSA-977225	Reactome Gene Sets	Amyloid fiber formation	-32.8421	12.7	21.118	24156	109	698	40	5.73066	0.879751	3012|3013|3017|3018|3020|4057|4878|5617|6288|7045|8294|8331|8335|8339|8340|8342|8345|8346|8348|8350|8351|8352|8354|8355|8356|8357|8358|8359|8360|8361|8363|8364|8365|8366|8367|8368|8370|8968|85236|126961	H2AC8|H2AC7|H2BC5|H2BC3|H3-3A|LTF|NPPA|PRL|SAA1|TGFBI|H4C9|H2AC14|H2AC4|H2BC8|H2BC13|H2BC14|H2BC9|H2BC10|H2BC17|H3C1|H3C4|H3C3|H3C11|H3C8|H3C12|H3C10|H3C2|H4C1|H4C4|H4C6|H4C11|H4C3|H4C8|H4C2|H4C5|H4C13|H4C14|H3C7|H2BC12|H3C14	-29.523
		1	0	0	-36.7673	21.6297	R-HSA-427389	Reactome Gene Sets	ERCC6 (CSB) and EHMT2 (G9a) positively regulate rRNA expression	-32.7309	15.7307	22.3323	24156	77	698	35	5.01433	0.826053	3012|3013|3017|3018|3020|8294|8331|8335|8339|8340|8342|8345|8346|8348|8350|8351|8352|8354|8355|8356|8357|8358|8359|8360|8361|8363|8364|8365|8366|8367|8368|8370|8968|85236|126961	H2AC8|H2AC7|H2BC5|H2BC3|H3-3A|H4C9|H2AC14|H2AC4|H2BC8|H2BC13|H2BC14|H2BC9|H2BC10|H2BC17|H3C1|H3C4|H3C3|H3C11|H3C8|H3C12|H3C10|H3C2|H4C1|H4C4|H4C6|H4C11|H4C3|H4C8|H4C2|H4C5|H4C13|H4C14|H3C7|H2BC12|H3C14	-29.4532
	ubiquitination related and metalloprotease related	18	1	1	-7.18399	9.35336	R-HSA-5689901	Reactome Gene Sets	Metalloprotease DUBs	-7.18399	9.35336	8.77139	24156	37	698	10	1.43266	0.449791	3012|3013|8331|8332|8335|8336|8969|85235|92815|317772	H2AC8|H2AC7|H2AC14|H2AC16|H2AC4|H2AC17|H2AC11|H2AC12|H2AW|H2AC21	-5.16374
		18	0	0	-7.18399	9.35336	R-HSA-5689880	Reactome Gene Sets	Ub-specific processing proteases	-5.17074	3.14613	5.51604	24156	220	698	20	2.86533	0.631461	330|3012|3013|3017|3018|8331|8332|8335|8336|8339|8340|8342|8345|8346|8348|8969|85235|85236|92815|317772	BIRC3|H2AC8|H2AC7|H2BC5|H2BC3|H2AC14|H2AC16|H2AC4|H2AC17|H2BC8|H2BC13|H2BC14|H2BC9|H2BC10|H2BC17|H2AC11|H2AC12|H2BC12|H2AW|H2AC21	-3.27815
		18	0	0	-7.18399	9.35336	R-HSA-5688426	Reactome Gene Sets	Deubiquitination	-3.35798	2.33047	3.97963	24156	297	698	20	2.86533	0.631461	330|3012|3013|3017|3018|8331|8332|8335|8336|8339|8340|8342|8345|8346|8348|8969|85235|85236|92815|317772	BIRC3|H2AC8|H2AC7|H2BC5|H2BC3|H2AC14|H2AC16|H2AC4|H2AC17|H2BC8|H2BC13|H2BC14|H2BC9|H2BC10|H2BC17|H2AC11|H2AC12|H2BC12|H2AW|H2AC21	-1.65271
		18	0	0	-7.18399	9.35336	R-HSA-5689603	Reactome Gene Sets	UCH proteinases	-3.12895	3.39289	4.17748	24156	102	698	10	1.43266	0.449791	3012|3013|8331|8332|8335|8336|8969|85235|92815|317772	H2AC8|H2AC7|H2AC14|H2AC16|H2AC4|H2AC17|H2AC11|H2AC12|H2AW|H2AC21	-1.46881
development	pregnancy and development	14	1	1	-7.95337	9.69009	GO:0007565	GO Biological Processes	female pregnancy	-7.95337	4.10295	7.48513	24156	194	698	23	3.29513	0.675667	133|2056|2706|3020|3291|3490|3952|3976|4316|4318|4838|4878|5228|5617|5743|5997|6696|6781|7076|7421|8614|10135|340784	ADM|EPO|GJB2|H3-3A|HSD11B2|IGFBP7|LEP|LIF|MMP7|MMP9|NODAL|NPPA|PGF|PRL|PTGS2|RGS2|SPP1|STC1|TIMP1|VDR|STC2|NAMPT|HMX3	-5.8773
		14	0	0	-7.95337	9.69009	GO:0007566	GO Biological Processes	embryo implantation	-7.36289	7.55072	8.38954	24156	55	698	12	1.7192	0.492005	2056|3020|3490|3976|4318|4838|5743|6696|6781|7076|8614|340784	EPO|H3-3A|IGFBP7|LIF|MMP9|NODAL|PTGS2|SPP1|STC1|TIMP1|STC2|HMX3	-5.33159
		14	0	0	-7.95337	9.69009	GO:0048608	GO Biological Processes	reproductive structure development	-7.13502	2.75914	6.41634	24156	439	698	35	5.01433	0.826053	133|268|1396|1437|1588|2069|2706|3020|3239|3294|3586|3952|3975|3976|4158|4311|4838|5743|5806|6696|6768|6781|7262|7421|7422|8433|8614|10468|10481|10549|10761|56729|56956|130497|400629	ADM|AMH|CRIP1|CSF2|CYP19A1|EREG|GJB2|H3-3A|HOXD13|HSD17B2|IL10|LEP|LHX1|LIF|MC2R|MME|NODAL|PTGS2|PTX3|SPP1|ST14|STC1|PHLDA2|VDR|VEGFA|UTF1|STC2|FST|HOXB13|PRDX4|PLAC1|RETN|LHX9|OSR1|TEX19	-5.12127
		14	0	0	-7.95337	9.69009	GO:0061458	GO Biological Processes	reproductive system development	-7.03879	2.73422	6.35476	24156	443	698	35	5.01433	0.826053	133|268|1396|1437|1588|2069|2706|3020|3239|3294|3586|3952|3975|3976|4158|4311|4838|5743|5806|6696|6768|6781|7262|7421|7422|8433|8614|10468|10481|10549|10761|56729|56956|130497|400629	ADM|AMH|CRIP1|CSF2|CYP19A1|EREG|GJB2|H3-3A|HOXD13|HSD17B2|IL10|LEP|LHX1|LIF|MC2R|MME|NODAL|PTGS2|PTX3|SPP1|ST14|STC1|PHLDA2|VDR|VEGFA|UTF1|STC2|FST|HOXB13|PRDX4|PLAC1|RETN|LHX9|OSR1|TEX19	-5.02718
		14	0	0	-7.95337	9.69009	GO:0001890	GO Biological Processes	placenta development	-6.82341	4.18816	6.91321	24156	157	698	19	2.72206	0.615926	133|1437|2706|3294|3586|3952|3976|4158|4311|4838|5743|6696|6768|6781|7262|7421|8614|10761|400629	ADM|CSF2|GJB2|HSD17B2|IL10|LEP|LIF|MC2R|MME|NODAL|PTGS2|SPP1|ST14|STC1|PHLDA2|VDR|STC2|PLAC1|TEX19	-4.82653
		14	0	0	-7.95337	9.69009	GO:0044706	GO Biological Processes	multi-multicellular organism process	-6.78796	3.55344	6.62287	24156	224	698	23	3.29513	0.675667	133|2056|2706|3020|3291|3490|3952|3976|4316|4318|4838|4878|5228|5617|5743|5997|6696|6781|7076|7421|8614|10135|340784	ADM|EPO|GJB2|H3-3A|HSD11B2|IGFBP7|LEP|LIF|MMP7|MMP9|NODAL|NPPA|PGF|PRL|PTGS2|RGS2|SPP1|STC1|TIMP1|VDR|STC2|NAMPT|HMX3	-4.79314
		14	0	0	-7.95337	9.69009	GO:0060135	GO Biological Processes	maternal process involved in female pregnancy	-5.69866	5.94816	6.83727	24156	64	698	11	1.57593	0.471402	2706|3976|4316|4838|5743|5997|6696|6781|7421|8614|340784	GJB2|LIF|MMP7|NODAL|PTGS2|RGS2|SPP1|STC1|VDR|STC2|HMX3	-3.75795
		14	0	0	-7.95337	9.69009	GO:0003006	GO Biological Processes	developmental process involved in reproduction	-5.38319	2.12813	5.15907	24156	683	698	42	6.01719	0.900106	133|268|374|891|1396|1437|1588|2069|2706|3020|3239|3294|3586|3952|3975|3976|4158|4311|4838|4948|5047|5743|5806|6690|6691|6696|6768|6781|7262|7421|7422|8433|8614|10468|10481|10549|10761|56729|56956|79727|130497|400629	ADM|AMH|AREG|CCNB1|CRIP1|CSF2|CYP19A1|EREG|GJB2|H3-3A|HOXD13|HSD17B2|IL10|LEP|LHX1|LIF|MC2R|MME|NODAL|OCA2|PAEP|PTGS2|PTX3|SPINK1|SPINK2|SPP1|ST14|STC1|PHLDA2|VDR|VEGFA|UTF1|STC2|FST|HOXB13|PRDX4|PLAC1|RETN|LHX9|LIN28A|OSR1|TEX19	-3.45853
		14	0	0	-7.95337	9.69009	GO:0046697	GO Biological Processes	decidualization	-5.30261	9.69009	7.49881	24156	25	698	7	1.00287	0.377142	2706|3976|5743|6696|6781|7421|8614	GJB2|LIF|PTGS2|SPP1|STC1|VDR|STC2	-3.39343
		14	0	0	-7.95337	9.69009	GO:0001893	GO Biological Processes	maternal placenta development	-5.16102	7.69054	6.92963	24156	36	698	8	1.14613	0.40289	2706|3976|4838|5743|6696|6781|7421|8614	GJB2|LIF|NODAL|PTGS2|SPP1|STC1|VDR|STC2	-3.27167
hematopoietic cell lineage	hematopoietic cell lineage	19	1	1	-6.91612	5.35167	hsa04640	KEGG Pathway	Hematopoietic cell lineage	-6.91612	5.35167	7.40779	24156	97	698	15	2.149	0.548874	290|909|912|929|948|1437|1440|2056|2209|3559|3589|3690|4311|7850|100133941	ANPEP|CD1A|CD1D|CD14|CD36|CSF2|CSF3|EPO|FCGR1A|IL2RA|IL11|ITGB3|MME|IL1R2|CD24	-4.91298
		19	0	0	-6.91612	5.35167	hsa05146	KEGG Pathway	Amoebiasis	-2.7333	3.24445	3.80087	24156	96	698	9	1.2894	0.42702	912|929|1278|1281|1437|3576|3586|3918|7850	CD1D|CD14|COL1A2|COL3A1|CSF2|CXCL8|IL10|LAMC2|IL1R2	-1.14358
