# Supplementary material for: Transcriptional Characteristics of IDH-Wild Type Glioma Subgroups Highlight the Biological Processes Underlying Heterogeneity of IDH-Wild Type WHO Grade IV Gliomas
Source: Front Cell Dev Biol. 2020 Oct 22;8:580464. doi: 10.3389/fcell.2020.580464 (PMC7642517; doi:10.3389/fcell.2020.580464)
Supplement: Supplementary Table 1 — Distribution of clinicopathological features in TCGA and CGGA databases. [file Data_Sheet_1.ZIP › Supplementary Table 8 The coefficients of Signature Genes.xlsx]

## Sheet: Coefficient, HR and P value
Coefficient for genes included in risk signature
		Hazard Ratio
Genes	Hazard Ratio	low 95%	high 95%	waldtest-P		Coefficient
BIRC5	1.22861	1.07282	1.40702	0.00291987		0.109039
CATSPER1	1.17243	1.01165	1.35877	0.0345288		0.000330477
CTRC	0.826402	0.68309	0.999779	0.0497349		-0.0914797
F12	1.22672	1.07882	1.39489	0.00182467		0.0566079
FGFBP2	1.12818	1.02126	1.2463	0.0175899		0.0516118
HK3	1.14313	1.01777	1.28394	0.0239958		0.0518846
SAA2	1.06676	1.00839	1.12852	0.0243913		0.00416488
SIGLEC7	1.16119	1.00945	1.33573	0.0364761		0.0197837
TWIST2	1.15199	1.02778	1.29123	0.0150738		0.0427493

## Sheet: Relative expression in TCGA
ID	TCGA4928	TCGA157	TCGA174	TCGA5299	TCGAA61C	TCGA5410	TCGA4929	TCGA7882	TCGA5856	TCGA846	TCGA2625	TCGA2567	TCGA4926	TCGA5412	TCGA5859	TCGA1982	TCGA8110	TCGAA7W1	TCGA2509	TCGA4925	TCGA2620	TCGA2559	TCGAA5TT	TCGAA6XC	TCGA1830	TCGA8158	TCGA5218	TCGA2514	TCGAA4MW	TCGAA5RC	TCGA817	TCGA882	TCGA5960	TCGA5222	TCGA5134	TCGAA87Q	TCGA645	TCGA646	TCGA2564	TCGA3915	TCGA5858	TCGA5397	TCGA7012	TCGA5852	TCGA2565	TCGA6402	TCGA1829	TCGA878	TCGA2513
OS (Months)	3.08836	3.18693	3.21978	3.21978	3.38405	3.54833	3.64689	3.7126	3.74546	3.90973	4.07401	4.3697	4.53398	4.53398	4.56683	4.6654	4.69825	4.73111	4.76396	4.79682	4.86253	4.92823	4.96109	5.0268	5.05965	5.09251	5.15822	5.25678	5.25678	5.32249	5.3882	5.42106	5.42106	5.42106	5.48677	5.71675	5.74961	5.74961	5.94674	6.0453	6.14387	6.37385	6.53813	6.73525	6.80096	7.03095	7.16237	7.16237	7.29379
Censor	1	1	1	1	0	1	1	1	1	1	1	1	1	1	0	1	0	0	0	1	1	1	0	0	1	1	1	0	0	1	1	0	0	0	0	0	1	1	0	0	0	1	1	1	0	1	0	0	0
Risk_Score	2.43772	2.41261	2.3104	2.38353	2.37831	2.27797	2.27081	2.1944	2.16869	2.22092	2.25248	2.31258	2.0643	2.27882	2.31032	2.21636	2.03892	1.60824	2.03416	2.03891	2.07877	2.24609	1.13529	1.54951	2.24701	1.70828	2.37075	2.17689	1.73713	1.61697	2.61689	1.98626	1.41457	2.11326	2.50366	1.35844	2.55319	2.34676	2.06671	2.31975	1.76285	1.75533	1.67992	2.06954	1.76068	2.41028	2.37211	2.02637	2.46117
BIRC5	0.997946	0.948678	1.10341	1.02477	1.17509	0.814	0.901381	0.697196	1.04231	0.963146	0.971613	1.08888	0.949731	0.871116	1.04411	0.912217	0.922382	1.03473	1.02856	1.09137	0.739526	1.07727	0.747365	0.840485	0.943888	0.623038	0.975501	0.962556	0.95998	0.765093	1.13691	0.726518	0.965588	1.02557	1.12409	0.669375	0.872379	0.992527	0.917	0.98407	1.0258	0.822393	0.698056	0.979296	0.880949	0.906376	1.09672	0.954513	0.850808
CATSPER1	0.00186173	0.000188011	0.00043932	0.00118951	0.000720804	0.00178102	0.00114544	0.00121776	0.000975604	0.000820054	0.000863844	0.000924382	0.000639612	0.00163225	0.000558777	0.000471773	0.000782574	0.000327416	0.00139203	0.000546025	0	0.000450774	0.000296875	0.000169062	0.00100851	0.00103451	0.00103324	0.000413854	0.000249445	0.000407061	0.00156272	0.000788229	0	0.00120663	0.000531549	0.000435874	0.000830208	0.00071839	0.000954331	0.00113809	0.000308923	0.000332404	0.000926272	0.000418198	0.000168928	0.00115462	0.00173689	0.000681917	0.00124202
CTRC	-0.0479595	0	-0.092046	0	-0.0765144	0	0	-0.0427561	-0.0518565	-0.0597921	0	0	0	-0.125587	0	0	-0.0423546	-0.322676	0	-0.151146	0	-0.124779	-0.428052	-0.182265	-0.0942031	-0.0960135	0	0	-0.1477	0	0	0	-0.337712	-0.165856	0	-0.0533625	0	-0.16566	-0.0444161	-0.170331	-0.0855135	0	-0.11155	-0.0397047	-0.108512	0	0	-0.15016	0
F12	0.45971	0.365214	0.457755	0.456573	0.401981	0.288564	0.299128	0.374594	0.333339	0.353142	0.353441	0.241646	0.298491	0.38361	0.287944	0.386956	0.242761	0.256235	0.323632	0.397264	0.307406	0.420155	0.266245	0.347396	0.379804	0.289658	0.356151	0.404457	0.373806	0.322363	0.475092	0.36328	0.229385	0.40856	0.420921	0.183604	0.495941	0.476559	0.394853	0.410919	0.185222	0.310917	0.341037	0.379725	0.397413	0.374342	0.310467	0.416081	0.433798
FGFBP2	0.227253	0.469789	0.297644	0.272097	0.304273	0.210314	0.354323	0.270322	0.247997	0.382436	0.266471	0.327515	0.28982	0.330097	0.452235	0.352804	0.413454	0.262366	0.150159	0.214036	0.463432	0.207442	0.111252	0.203937	0.249706	0.357317	0.214198	0.310343	0.185017	0.25379	0.329217	0.208682	0.25297	0.290188	0.339288	0.236389	0.32862	0.30934	0.217671	0.304405	0.07728	0.171989	0.273786	0.172383	0.139686	0.41082	0.430141	0.175362	0.355952
HK3	0.406835	0.354278	0.33449	0.370133	0.352512	0.530985	0.387639	0.520345	0.362671	0.325915	0.424111	0.388687	0.310303	0.425989	0.257783	0.30233	0.347594	0.265192	0.373446	0.309799	0.335917	0.305519	0.268211	0.153847	0.403114	0.297034	0.443864	0.258025	0.230079	0.195295	0.373694	0.414063	0.145236	0.342843	0.341081	0.133902	0.499061	0.435018	0.36471	0.426474	0.340067	0.201586	0.266574	0.300037	0.204948	0.372709	0.283332	0.400558	0.443446
SAA2	0.0291374	0.043608	0.00419066	0.0287186	0.0085398	0.040808	0.0250501	0.0345963	0.0186217	0.0103348	0.0379591	0.0378644	0.00727139	0.02675	0.00382941	0.0123113	0.0293356	0.00875115	0.0200336	0.0226601	0.0295014	0.0143909	0.00499367	0.00370033	0.0393224	0.0234023	0.012062	0.0160102	0.00519696	0.00223052	0.0287979	0.0235393	0.0039102	0.0125236	0	0	0.0410764	0.0409139	0.0161103	0.038941	0.00713532	0	0.0246131	0.00432203	0.00494031	0.0177815	0.043181	0.0382631	0.0337862
SIGLEC7	0.143343	0.122087	0.126874	0.144645	0.137018	0.19291	0.126718	0.142017	0.139034	0.145516	0.12927	0.124787	0.100613	0.159643	0.13809	0.138048	0.124966	0.0721275	0.136937	0.103395	0.108034	0.122615	0.0861204	0.0851092	0.122204	0.124164	0.134304	0.10937	0.0982377	0.0548941	0.15458	0.147432	0.0817026	0.141504	0.109327	0.110982	0.173971	0.152027	0.132066	0.147719	0.131283	0.109912	0.143845	0.118626	0.114375	0.118931	0.135016	0.146506	0.142476
TWIST2	0.21959	0.108773	0.0776391	0.085406	0.0746849	0.198607	0.175429	0.196867	0.0755968	0.0994024	0.0687491	0.102273	0.107429	0.20557	0.125772	0.111218	0	0.0311869	0	0.0509897	0.0949572	0.223035	0.0788565	0.0971299	0.202164	0.0886485	0.233635	0.115714	0.0322672	0.0228946	0.117031	0.101962	0.0734939	0.0567159	0.168416	0.0771096	0.141307	0.105314	0.0677622	0.176415	0.0812661	0.138197	0.0426351	0.154436	0.126708	0.20816	0.0715163	0.0445693	0.199662
[truncated: 121 more columns]

## Sheet: Relative expression in CGGA
ID	CGGA_1011	CGGA_1258	CGGA_499	CGGA_525	CGGA_876	CGGA_1015	CGGA_413	CGGA_1275	CGGA_1342	CGGA_1270	CGGA_902	CGGA_842	CGGA_D30	CGGA_D9	CGGA_848	CGGA_679	CGGA_1073	CGGA_1224	CGGA_1251	CGGA_483	CGGA_782	CGGA_1237	CGGA_1216	CGGA_1008	CGGA_1070	CGGA_1007	CGGA_789	CGGA_1045	CGGA_448	CGGA_1053	CGGA_658	CGGA_676	CGGA_1313	CGGA_604	CGGA_859	CGGA_1171	CGGA_599	CGGA_D3	CGGA_837	CGGA_488	CGGA_1280	CGGA_1083	CGGA_1114	CGGA_1079	CGGA_1124	CGGA_342	CGGA_731	CGGA_1332	CGGA_1299
OS (Months)	3.63333	3.8	4.06667	4.6	5.3	5.46667	6.1	6.1	6.2	6.26667	6.43333	6.8	7.16667	7.76667	7.96667	8.76667	9	9.03333	9.06667	9.23333	9.63333	9.86667	10.4	10.5	11.1	11.5	11.5	11.6	11.8	12.3333	12.4	12.5333	12.6333	12.7	12.9	13.7333	13.9333	14.1	14.4	14.5	14.9	15	15.3333	15.7	16.1333	16.6667	16.7667	17	18.3333
Censor	1	1	1	1	1	1	0	1	1	1	1	1	1	1	0	1	1	1	1	1	1	1	1	1	1	1	1	1	1	1	1	1	1	1	1	1	1	1	1	1	1	1	1	1	1	1	1	0	1
Risk_Score	0.782246	1.05246	0.910322	0.824084	0.787487	0.60245	0.577024	0.865319	0.872397	0.993255	0.975435	0.702609	0.669536	0.836511	0.943009	0.902737	0.522526	0.798556	0.655104	0.758595	0.780146	0.79873	0.278084	0.614398	0.772971	0.685125	0.735748	0.828388	0.693574	0.979487	0.858267	0.653778	0.726229	1.00453	0.842487	0.829289	0.382229	0.558463	0.849962	0.650678	0.563652	0.618789	1.0149	0.478808	0.861554	0.580233	0.785092	0.790177	0.662084
BIRC5	0.204533	0.546125	0.437135	0.293968	0.322325	0.345645	0.334229	0.441091	0.399819	0.339405	0.598054	0.411397	0.267313	0.509352	0.510153	0.518409	0.280809	0.272406	0.388256	0.481312	0.385567	0.508113	0.107458	0.42495	0.515527	0.423465	0.204104	0.409894	0.239721	0.574936	0.460685	0.361746	0.368238	0.415934	0.274068	0.189711	0.266158	0.27707	0.379484	0.527633	0.391293	0.262049	0.447623	0.179997	0.385567	0.221193	0.332338	0.595183	0.499282
CATSPER1	0.000282885	0.000177153	0.000266812	7.07633e-05	0.000277587	0.000274916	0.000121408	0.000177153	0.00034225	0.000360502	0.00026408	0.000586265	0.000202758	0.000320845	0.000150095	0.000113958	8.69268e-05	0.000494293	1.4093e-05	0.000196484	7.89135e-05	0.000132368	9.48076e-05	0.000128743	1.86995e-05	0	0.000313491	0.000423326	0.000173854	8.2937e-05	0.000146602	0.000186917	0.000346879	0.000442554	0.000551575	5.40325e-05	0	0.000196484	0.000128743	0	2.3262e-05	0.000330477	0.000442554	9.08834e-05	0.000397112	0.000183684	0.000135967	0.000153562	0.00026408
CTRC	0	-0.178257	-0.039607	0	0	-0.127117	0	0	-0.045346	-0.0636693	-0.0508459	-0.0676811	-0.0172928	-0.0149568	-0.070805	0	-0.0481246	-0.0612024	0	-0.0262438	-0.00643919	-0.0376371	-0.0481246	-0.0195881	-0.079756	-0.0603697	0	-0.0934447	-0.0251576	-0.068469	-0.0543891	-0.0481246	-0.040581	-0.0517407	-0.0172928	-0.0101571	-0.0425077	-0.0481246	-0.0184454	-0.0636693	-0.0746086	-0.0569855	-0.119336	-0.131575	-0.0356375	-0.049038	0	-0.0444067	-0.173736
F12	0.0582252	0.127765	0.276507	0.0837948	0.0475484	0.0566079	0.0357914	0.114432	0.0891752	0.152109	0.143137	0.0399013	0.151216	0.0748316	0.101136	0.118167	0.0418813	0.0561986	0.123016	0.050241	0.165742	0.156671	0.0519879	0.0926624	0.128783	0.0820193	0.135424	0.169619	0.0767685	0.156431	0.110518	0.0883489	0.0902641	0.198677	0.112189	0.0728477	0.0162397	0.153367	0.172633	0.0869528	0.0704705	0.0515547	0.0393988	0.100661	0.100661	0.100661	0.0519879	0.128615	0.0926624
FGFBP2	0.351989	0.304317	0.0766656	0.0943371	0.0530864	0.0217922	0.0223458	0.0600503	0.0882196	0.319499	0.0321506	0.0437667	0.0766656	0.0879916	0.208241	0.0441792	0.0679287	0.137519	0.0477925	0.0827891	0.0217922	0.0195357	0.074233	0.0234409	0.119839	0.119839	0.0900194	0.0437667	0.0462082	0.124738	0.116799	0.0651875	0.0477925	0.0854358	0.146367	0.243424	0.0734041	0.0381849	0.161848	0.0276667	0.0832774	0.0694091	0.303196	0.202921	0.0616941	0.0534505	0.123896	0.0217922	0.0970151
HK3	0.120022	0.145765	0.091824	0.196031	0.252029	0.194932	0.141141	0.137175	0.209067	0.140111	0.171302	0.194765	0.139301	0.103017	0.141027	0.16219	0.0900469	0.263542	0.0558924	0.0952562	0.150623	0.0942005	0.0658433	0.0655321	0.0579912	0.0613636	0.203896	0.21446	0.224204	0.128284	0.160718	0.121955	0.185817	0.235641	0.213213	0.218648	0.0511323	0.108834	0.111074	0.0480451	0.0688866	0.196249	0.215139	0.0842051	0.231546	0.15612	0.18084	0.0418893	0.0999298
SAA2	0.00404349	0.0218995	0.00735323	0.0325961	0.0156653	0	0.00404349	0.00138867	0.0248669	0.0289318	0.0238083	0.0217613	0	0.00189159	0.0023961	0.00297245	0.00440054	0.0106651	0	0	0.0167674	0.0152145	0.00223259	0	0.00104522	0.019271	0.0149659	0.0173001	0.0292404	0.0054574	0.0131957	0.00300898	0.0113569	0.0112562	0.0237612	0.02822	0	0	0.00109551	0	0.00166819	0.0180452	0.0151714	0.0051848	0.0414947	0.0241287	0.0256442	0.00451499	0.0210925
SIGLEC7	0.036161	0.0526683	0.0347604	0.0636488	0.0744962	0.0560651	0.0393525	0.0420271	0.0686472	0.0579996	0.0453014	0.0581116	0.0445923	0.030092	0.0420925	0.0525327	0.04183	0.0820007	0.0401326	0.039136	0.0384765	0.0355105	0.0207656	0.0272721	0.0209031	0.0272721	0.0595998	0.0627762	0.0829995	0.0483436	0.0430557	0.0457646	0.0599862	0.0726318	0.0734489	0.0732742	0.0130558	0.0253421	0.0385505	0.02104	0.0184695	0.0610142	0.0812653	0.0337287	0.0705166	0.061778	0.0621686	0.0243866	0.0219803
TWIST2	0.00698945	0.0319962	0.0254165	0.0596379	0.0220593	0.0542503	0	0.0689773	0.0376068	0.0185087	0.012264	0	0.00753767	0.0439706	0.0086197	0.00417279	0.0436675	0.0369327	0	0.0359077	0.00753767	0.00698945	0.00359369	0	0.0086197	0.012264	0.0274256	0.00359369	0.0194157	0.00968308	0.00753767	0.0157048	0.00300909	0.0362513	0.0161811	0.0132668	0.00474651	0.00359369	0.00359369	0.00300909	0.00417279	0.0171227	0.0319962	0.00359369	0.00531494	0.0117564	0.00808106	0.0180502	0.00359369
[truncated: 32 more columns]
